# Supplementary material for: Metagenomic insights into the rumen epithelial integrity responses to the vitamin B1 supplement under high-concentrate diets treatments
Source: Front Microbiol. 2022 Oct 25;13:1008373. doi: 10.3389/fmicb.2022.1008373 (PMC9642323; doi:10.3389/fmicb.2022.1008373)
Supplement: Supplementary Table 1 — Taxonomy results of each sample. [file Table_1.XLSX]

## Sheet: Sheet1
OTU ID	CON1	CON2	CON3	CON4	CON5	CON6	HC1	HC2	HC3	HC4	HC5	HC6	HCB1	HCB2	HCB3	HCB4	HCB5	HCB6
OTU_1	1150	3438	1242	3717	1852	1486	1675	2205	737	2139	951	1965	5750	4035	1773	1373	1486	1675
OTU_20	323	3	0	342	95	4	982	1028	0	27	0	0	1	0	0	0	4	982
OTU_98	151	97	81	89	93	96	190	143	169	162	228	107	144	85	103	81	96	190
OTU_137	14	36	9	31	35	3	74	55	7	10	0	4	0	15	7	6	3	74
OTU_1099	1	1	7	0	1	2	1	1	10	2	24	8	3	4	1	6	2	1
OTU_144	0	94	24	122	68	33	219	186	3	103	2	23	85	154	43	35	33	219
OTU_2	1858	1210	1162	848	1150	779	2072	2230	557	785	500	499	806	1543	537	999	779	2072
OTU_508	2	9	7	20	20	3	11	6	11	28	1	28	18	11	4	4	3	11
OTU_23	106	55	122	190	204	18	423	312	29	261	16	35	33	51	51	67	18	423
OTU_51	175	560	279	338	168	302	361	380	196	474	190	480	436	356	137	66	302	361
OTU_1222	6	6	6	2	0	0	4	1	4	10	0	2	0	1	2	4	0	4
OTU_326	67	7	20	43	24	14	36	24	16	33	32	27	2	14	11	26	14	36
OTU_9	757	270	354	577	738	47	593	604	143	741	191	216	284	194	238	311	47	593
OTU_11	54	980	128	326	119	455	1709	752	229	293	113	66	280	398	229	178	455	1709
OTU_12	156	1217	217	813	224	98	1069	658	143	341	99	236	777	1006	448	185	98	1069
OTU_97	80	50	32	16	32	19	50	39	36	98	64	39	15	18	32	33	19	50
OTU_7940	48	96	28	111	25	21	158	86	23	52	4	17	48	61	39	26	21	158
OTU_186	58	25	40	30	35	38	36	73	21	38	41	39	35	13	32	10	38	36
OTU_85	134	141	159	127	61	101	84	143	201	113	82	148	151	105	155	92	101	84
OTU_440	24	51	68	53	51	25	97	19	35	68	45	18	24	52	43	26	25	97
OTU_5	460	927	575	1518	461	1115	834	652	469	532	350	681	499	748	1704	1217	1115	834
OTU_432	2	16	7	15	9	0	7	13	9	30	7	15	10	9	4	2	0	7
OTU_19	1573	2358	880	1449	772	780	1524	1091	1277	757	259	786	704	2240	2007	1191	780	1524
OTU_225	63	40	73	24	75	44	44	42	151	40	92	50	38	41	50	81	44	44
OTU_68	167	198	81	242	154	69	283	263	47	264	45	115	222	311	73	72	69	283
OTU_104	41	49	61	106	66	40	104	121	44	142	63	43	144	65	74	54	40	104
OTU_361	0	20	10	31	33	0	79	66	0	18	0	0	7	12	0	0	0	79
OTU_13	422	346	158	430	422	13	594	616	72	384	49	90	269	262	145	72	13	594
OTU_230	7	41	23	91	60	18	119	135	7	59	1	22	57	142	15	0	18	119
OTU_412	3	5	9	54	34	10	22	27	2	19	12	8	19	48	14	3	10	22
OTU_32	202	149	216	71	146	209	106	126	355	147	308	171	246	143	199	160	209	106
OTU_422	18	8	7	4	8	7	8	0	7	13	7	14	1	4	16	8	7	8
OTU_24	189	73	506	141	223	470	126	240	331	187	399	175	194	205	220	348	470	126
OTU_78	100	90	185	162	152	189	135	159	90	147	170	109	118	109	131	112	189	135
OTU_108	27	29	52	31	50	0	78	30	29	36	33	29	36	21	21	41	0	78
OTU_147	14	40	45	38	46	29	46	47	22	78	19	52	38	27	17	8	29	46
OTU_477	0	16	4	26	1	0	18	23	0	17	0	0	1	43	3	0	0	18
OTU_46	87	270	114	319	150	66	681	390	57	194	39	58	108	242	52	82	66	681
OTU_3163	69	8	16	10	30	4	29	45	16	26	33	34	10	8	17	27	4	29
OTU_2476	11	11	20	10	2	14	3	5	39	10	3	20	12	12	30	30	14	3
OTU_112	58	12	30	25	126	57	85	118	39	67	25	29	15	34	27	43	57	85
OTU_70	34	133	51	192	112	82	288	209	42	146	26	83	110	236	52	19	82	288
OTU_43	270	19	85	39	76	82	71	88	90	100	257	142	48	48	72	266	82	71
OTU_75	126	448	410	285	261	148	88	407	187	278	131	415	567	265	209	123	148	88
OTU_113	31	102	94	66	47	65	30	110	94	95	43	84	74	41	83	86	65	30
OTU_1228	1	0	0	1	3	0	6	3	0	2	0	0	0	0	0	0	0	6
OTU_3727	3	4	2	2	4	4	8	1	2	1	4	2	0	1	4	1	4	8
OTU_1214	29	24	30	15	28	28	10	15	27	16	8	75	44	82	39	57	28	10
OTU_424	13	30	20	18	13	50	15	0	26	7	40	18	18	19	26	23	50	15
OTU_93	201	4	36	12	29	30	11	12	28	21	47	30	4	4	25	68	30	11
OTU_341	34	59	37	56	37	34	68	77	55	157	91	47	32	27	49	51	34	68
OTU_1551	5	0	1	0	10	0	0	13	0	1	1	0	1	2	0	0	0	0
OTU_1314	123	133	119	61	84	137	13	93	353	102	355	135	62	82	140	146	137	13
OTU_840	1	17	5	9	7	4	14	15	17	1	1	2	9	15	22	6	4	14
OTU_194	30	7	16	30	31	7	15	26	12	23	10	49	24	11	6	19	7	15
OTU_40	330	66	112	168	237	16	158	203	27	199	48	87	93	92	88	34	16	158
OTU_65	242	140	164	138	225	156	172	168	128	165	120	202	171	127	181	80	156	172
OTU_125	73	135	98	180	115	65	83	112	91	96	22	82	86	277	143	50	65	83
OTU_252	9	8	2	17	37	1	43	22	0	23	1	6	2	10	1	1	1	43
OTU_7115	5	0	2	0	3	1	1	0	0	3	0	0	0	0	0	1	1	1
OTU_72	10	77	26	130	30	13	72	50	52	87	55	60	68	100	50	27	13	72
OTU_280	17	10	19	25	13	8	10	26	16	17	5	27	12	7	19	9	8	10
OTU_1757	21	25	28	21	26	10	34	19	33	20	39	26	27	12	15	15	10	34
OTU_16	1032	121	310	127	461	595	190	407	329	406	556	759	326	110	327	312	595	190
OTU_77	184	126	187	244	225	282	192	209	121	246	207	142	173	187	236	173	282	192
OTU_2772	0	0	0	3	0	1	0	0	0	2	1	2	0	0	0	1	1	0
OTU_202	37	41	40	38	36	21	57	42	42	45	71	40	52	45	25	40	21	57
OTU_951	0	17	3	4	0	0	7	3	0	0	0	0	5	2	0	0	0	7
OTU_297	10	4	6	8	8	16	20	6	9	9	9	15	7	2	5	11	16	20
OTU_1362	9	51	46	63	26	20	17	15	29	30	11	66	35	277	75	56	20	17
OTU_39	158	96	213	76	289	79	288	89	99	42	52	33	37	82	96	105	79	288
OTU_1085	3	1	0	3	1	0	9	0	0	0	0	2	2	0	1	0	0	9
OTU_148	22	90	36	98	14	27	52	28	56	44	26	42	49	108	83	96	27	52
OTU_265	3	73	56	46	20	6	14	9	17	8	47	30	147	69	42	48	6	14
OTU_863	7	2	1	5	0	0	7	3	2	4	0	2	0	3	6	0	0	7
OTU_212	5	19	26	7	26	10	13	23	42	27	29	29	10	18	33	76	10	13
OTU_66	44	86	51	112	85	1	433	128	19	47	1	6	10	21	14	3	1	433
OTU_81	99	63	49	46	67	55	58	64	53	86	81	52	53	33	31	31	55	58
OTU_62	76	263	225	187	175	108	100	165	205	140	101	243	484	182	235	112	108	100
OTU_342	11	4	20	23	17	24	6	6	15	6	17	30	15	27	26	23	24	6
OTU_48	501	73	130	88	75	83	179	190	28	105	0	48	57	63	25	49	83	179
OTU_2410	1	9	6	9	1	0	3	0	1	2	7	1	1	0	4	3	0	3
OTU_79	97	279	72	188	86	84	358	314	98	160	27	73	159	185	74	30	84	358
OTU_2372	7	0	14	18	9	4	4	7	15	13	7	8	9	15	14	10	4	4
OTU_165	173	145	157	162	112	185	96	207	174	189	253	134	209	104	143	103	185	96
OTU_14	305	200	304	259	482	1700	93	301	276	299	563	264	276	256	378	570	1700	93
OTU_398	26	6	7	11	23	17	9	18	8	18	7	11	22	8	12	18	17	9
OTU_959	10	8	7	17	6	5	14	25	1	23	7	4	13	14	8	7	5	14
OTU_353	8	18	6	26	10	4	21	28	19	19	4	12	37	37	27	40	4	21
OTU_38	63	15	167	66	78	94	51	62	112	63	99	54	25	56	74	83	94	51
OTU_142	57	19	79	24	56	28	38	58	49	50	63	50	27	30	58	32	28	38
OTU_8	134	407	390	292	412	318	120	24	3379	339	1230	916	174	673	949	2115	318	120
OTU_25	19	311	113	914	97	174	113	113	61	80	32	568	103	272	246	76	174	113
OTU_275	3	16	34	16	19	9	8	10	17	15	13	34	16	13	18	15	9	8
OTU_130	10	20	24	9	26	15	42	15	57	13	18	20	7	20	28	24	15	42
OTU_84	56	40	68	56	57	20	31	66	117	44	25	104	85	69	48	18	20	31
OTU_31	122	408	223	299	121	77	458	318	415	249	88	269	271	256	106	92	77	458
OTU_801	13	1	9	6	14	8	6	13	11	6	12	14	5	5	8	5	8	6
OTU_22	81	224	304	368	237	338	63	76	138	184	55	594	70	345	503	645	338	63
OTU_35	73	9	154	31	209	164	32	71	81	61	203	54	19	26	81	134	164	32
OTU_381	94	35	17	11	10	0	37	30	6	9	9	4	18	8	2	10	0	37
OTU_21	123	65	100	140	99	28	230	143	7	114	0	43	145	102	34	1	28	230
OTU_3363	1	18	13	10	16	1	6	2	1	12	3	25	9	4	1	0	1	6
OTU_1283	1	4	1	3	2	0	2	3	1	0	0	0	3	2	0	0	0	2
OTU_1767	1	25	20	51	26	14	15	41	9	42	2	44	25	34	3	3	14	15
OTU_429	1	13	14	2	6	10	1	0	6	9	7	12	3	2	4	5	10	1
OTU_184	169	8	19	18	15	7	39	32	8	12	19	10	1	6	3	10	7	39
OTU_307	10	85	19	16	14	5	79	39	59	20	58	14	40	48	29	24	5	79
OTU_50	101	56	157	123	236	15	193	144	79	48	36	17	9	8	89	42	15	193
OTU_204	8	16	10	40	16	2	13	23	1	20	0	9	21	6	8	8	2	13
OTU_337	18	12	19	19	8	11	15	14	35	9	25	10	15	10	13	21	11	15
OTU_726	6	2	16	3	11	0	8	10	11	0	0	8	17	2	0	0	0	8
OTU_199	65	42	99	24	90	16	40	41	126	70	76	169	33	21	31	28	16	40
OTU_117	57	81	102	77	131	50	47	67	71	81	75	91	91	99	33	54	50	47
OTU_2998	7	10	15	21	4	15	5	8	5	14	5	21	9	17	5	2	15	5
OTU_10	904	375	824	401	1199	2582	228	361	654	767	1799	638	475	359	1053	1309	2582	228
OTU_64	71	89	74	154	150	15	195	137	21	142	8	48	36	89	90	65	15	195
OTU_109	9	109	57	55	59	60	49	6	67	78	60	60	67	40	40	39	60	49
OTU_52	78	44	139	79	128	38	36	79	67	110	109	143	95	70	98	80	38	36
OTU_662	12	3	4	1	2	4	2	8	6	2	0	5	2	4	0	0	4	2
OTU_733	25	41	31	47	52	36	48	39	28	57	40	14	16	16	37	27	36	48
OTU_274	19	18	40	23	25	8	19	31	27	40	10	40	11	6	23	7	8	19
OTU_1285	2	2	2	0	1	0	2	2	0	1	0	6	1	4	0	0	0	2
OTU_781	7	9	21	12	13	0	8	17	7	16	8	30	11	22	8	8	0	8
OTU_9418	24	41	22	29	3	54	9	26	21	5	13	19	31	24	42	35	54	9
OTU_33	319	101	155	82	119	33	443	243	54	110	21	20	72	81	41	81	33	443
OTU_251	16	141	65	49	62	17	19	12	82	40	19	37	151	35	44	30	17	19
OTU_173	16	26	24	29	22	0	198	35	8	5	1	1	14	13	2	1	0	198
OTU_47	153	137	222	121	123	363	48	211	216	144	144	246	361	181	259	192	363	48
OTU_10902	0	0	0	0	0	0	2	0	0	0	0	0	0	0	0	0	0	2
OTU_553	0	42	17	14	2	0	11	1	5	1	4	1	78	15	12	7	0	11
OTU_937	6	5	7	8	6	6	7	4	4	11	7	5	2	5	4	2	6	7
OTU_221	26	9	12	13	23	29	3	19	8	33	21	14	8	4	8	15	29	3
OTU_551	21	1	6	1	2	5	3	4	2	4	7	5	1	1	1	2	5	3
OTU_2723	5	2	4	14	15	12	8	14	3	12	4	24	6	11	5	3	12	8
OTU_127	211	132	119	71	105	139	85	156	394	102	135	69	74	78	136	182	139	85
OTU_1417	0	0	0	0	1	0	20	0	0	1	3	0	0	0	0	0	0	20
OTU_10632	0	2	1	0	0	1	1	0	1	0	0	0	0	2	3	0	1	1
OTU_1278	3	8	15	10	6	4	7	3	6	21	4	4	10	6	4	10	4	7
OTU_841	14	2	7	0	3	1	4	2	1	5	6	2	2	2	1	4	1	4
OTU_3167	1	3	3	0	0	2	2	0	0	0	0	1	0	0	0	1	2	2
OTU_869	2	0	9	3	4	8	2	1	2	3	6	2	2	1	0	2	8	2
OTU_119	71	46	41	41	72	49	56	67	28	112	57	94	73	55	27	10	49	56
OTU_99	46	54	126	58	57	106	31	16	78	46	100	83	42	32	91	87	106	31
OTU_11186	0	1	0	0	0	0	6	0	0	0	0	0	1	0	0	0	0	6
OTU_103	72	22	24	39	66	1	100	62	7	37	1	10	5	20	12	2	1	100
OTU_1489	0	1	18	5	0	8	12	0	4	1	5	2	1	1	9	16	8	12
OTU_2182	0	3	2	0	0	0	2	5	0	0	0	0	0	1	0	1	0	2
OTU_332	30	3	9	3	3	10	6	0	11	4	13	10	0	2	17	26	10	6
OTU_18	250	119	227	166	239	165	172	350	171	334	215	191	347	142	170	113	165	172
OTU_60	93	70	107	86	91	111	27	51	57	61	63	53	69	50	99	119	111	27
OTU_437	38	3	8	4	41	14	5	3	6	17	11	10	2	3	10	8	14	5
OTU_1272	13	17	18	20	7	12	24	27	5	13	11	6	26	15	9	16	12	24
OTU_481	0	11	5	11	6	9	32	21	2	14	0	7	8	25	21	42	9	32
OTU_9803	51	0	6	6	6	8	6	10	2	25	6	11	5	9	14	10	8	6
OTU_159	36	49	24	47	50	7	51	38	21	38	1	23	44	89	32	23	7	51
OTU_452	0	5	1	11	3	0	66	30	0	0	0	0	0	3	0	0	0	66
OTU_316	62	41	47	43	64	52	54	50	157	80	190	69	27	35	66	122	52	54
OTU_192	46	3	12	11	31	5	14	21	12	23	22	22	12	8	17	7	5	14
OTU_44	93	338	199	208	141	110	127	92	190	106	22	146	351	640	159	55	110	127
OTU_177	68	77	45	22	41	36	36	83	72	88	57	64	61	32	51	38	36	36
OTU_215	2	83	16	55	20	3	180	107	1	31	0	12	11	44	3	0	3	180
OTU_1843	0	0	1	1	1	0	1	0	0	3	0	0	0	1	0	0	0	1
OTU_414	31	30	31	19	14	15	33	44	54	17	62	41	28	34	41	22	15	33
OTU_400	3	5	5	14	2	0	12	13	0	35	0	12	1	29	8	0	0	12
OTU_6141	1	19	3	14	2	5	8	7	5	2	4	0	9	34	20	10	5	8
OTU_57	69	37	80	67	144	350	35	65	92	119	193	208	97	59	192	167	350	35
OTU_26	222	87	192	238	289	269	96	186	123	233	146	212	134	165	151	136	269	96
OTU_2235	4	37	13	47	29	25	79	32	19	32	7	36	30	32	31	27	25	79
OTU_787	3	1	3	4	1	0	5	4	9	11	7	2	2	0	2	5	0	5
OTU_364	91	49	58	38	63	32	73	77	109	159	203	69	9	17	72	89	32	73
OTU_1219	5	0	4	2	1	1	4	4	0	2	2	2	1	2	3	1	1	4
OTU_6862	3	1	11	1	3	9	2	2	6	2	7	0	3	7	11	6	9	2
OTU_179	26	16	19	7	17	50	16	28	9	24	17	43	25	22	21	7	50	16
OTU_1298	53	26	71	46	79	89	30	28	20	37	57	59	29	47	63	70	89	30
OTU_151	72	18	34	38	85	37	58	97	15	124	41	41	14	24	32	26	37	58
OTU_200	1	40	10	75	35	9	86	115	3	34	1	4	34	47	6	0	9	86
OTU_90	105	13	104	32	34	55	53	67	49	92	58	107	20	17	101	72	55	53
OTU_2316	7	10	19	8	7	8	11	27	14	22	11	3	13	15	22	7	8	11
OTU_562	0	5	3	2	1	0	16	3	7	8	1	3	2	2	1	1	0	16
OTU_3286	4	16	0	5	5	0	56	22	1	14	0	0	0	0	1	0	0	56
OTU_30	36	136	158	105	153	147	72	115	87	130	29	102	72	50	132	96	147	72
OTU_37	52	50	119	104	71	94	49	143	60	97	73	118	32	43	100	97	94	49
OTU_1839	3	6	1	2	7	0	7	5	7	9	13	9	4	2	4	2	0	7
OTU_918	0	1	0	9	3	0	2	2	6	6	2	6	5	9	0	1	0	2
OTU_388	0	23	21	10	19	3	19	19	13	19	0	39	17	6	20	6	3	19
OTU_2753	22	9	19	14	27	10	42	18	13	28	5	22	18	11	17	12	10	42
OTU_271	9	21	36	11	12	5	13	0	8	53	6	34	12	13	16	7	5	13
OTU_3011	6	15	7	8	6	21	22	13	12	12	3	8	6	17	17	24	21	22
OTU_110	42	38	37	19	40	208	42	33	86	32	54	73	35	33	67	82	208	42
OTU_141	40	125	168	73	113	76	56	58	98	114	24	221	50	57	40	15	76	56
OTU_49	59	29	46	33	49	22	29	25	62	56	36	126	49	99	67	62	22	29
OTU_371	7	20	8	22	17	3	12	4	9	17	4	19	27	47	0	1	3	12
OTU_10343	1	1	1	0	0	0	0	0	0	0	0	2	0	0	0	0	0	0
OTU_59	22	82	49	114	49	73	49	35	32	196	28	110	20	142	151	102	73	49
OTU_956	9	3	1	4	5	1	2	0	0	1	6	4	1	0	2	2	1	2
OTU_116	13	25	18	39	24	29	48	64	3	17	0	16	75	26	17	1	29	48
OTU_410	6	18	2	22	16	4	23	13	6	12	1	5	10	24	7	3	4	23
OTU_569	12	2	7	2	1	1	2	0	1	3	7	1	2	4	8	16	1	2
OTU_616	0	3	5	7	8	0	3	0	4	3	4	8	0	2	4	3	0	3
OTU_668	1	18	18	5	5	13	11	17	6	14	9	9	16	9	12	12	13	11
OTU_2987	17	12	40	34	33	13	45	40	12	37	46	15	27	19	29	31	13	45
OTU_205	54	11	38	20	54	16	13	31	26	20	31	8	9	14	21	13	16	13
OTU_2842	5	4	3	2	1	0	6	2	5	8	3	4	0	3	7	1	0	6
OTU_249	88	6	24	20	40	5	33	29	10	34	28	36	11	7	16	27	5	33
OTU_193	8	38	5	27	10	30	17	57	11	5	7	23	21	8	17	7	30	17
OTU_1326	7	28	34	17	9	7	38	6	21	5	3	16	8	5	7	5	7	38
OTU_416	18	1	4	6	13	1	9	12	6	11	8	23	3	7	8	7	1	9
OTU_166	59	5	28	16	52	2	13	7	12	40	51	26	8	6	24	8	2	13
OTU_707	0	1	19	3	5	2	4	7	6	3	5	2	3	2	2	4	2	4
OTU_231	8	12	43	1	16	21	6	9	18	26	16	22	0	8	29	2	21	6
OTU_258	1	39	7	7	5	0	7	9	14	4	0	3	87	24	3	0	0	7
OTU_105	40	18	23	45	28	1	49	21	14	69	27	12	5	5	8	41	1	49
OTU_3444	0	0	1	0	0	0	6	19	0	0	0	0	0	0	0	0	0	6
OTU_228	14	17	20	17	17	7	12	33	15	34	17	27	6	15	13	5	7	12
OTU_92	32	7	52	30	45	25	51	61	17	39	14	21	34	26	21	23	25	51
OTU_94	54	57	58	69	56	25	60	93	72	113	37	56	26	53	41	30	25	60
OTU_155	14	11	26	17	41	28	6	20	20	32	52	53	22	17	28	38	28	6
OTU_501	2	19	4	4	3	1	14	11	14	11	3	11	16	25	11	14	1	14
OTU_4125	0	0	0	0	0	0	1	0	0	0	0	1	3	2	0	0	0	1
OTU_9590	2	0	0	2	0	0	0	1	1	1	1	0	0	0	0	4	0	0
OTU_82	24	19	105	28	38	17	37	44	22	82	69	60	0	7	6	5	17	37
OTU_9580	0	0	2	3	2	0	4	0	0	0	4	0	0	1	3	3	0	4
OTU_74	39	119	150	31	64	84	31	27	81	56	91	82	93	32	105	108	84	31
OTU_2660	5	8	9	6	2	21	7	5	8	10	9	9	3	0	5	3	21	7
OTU_2513	2	0	0	1	0	0	1	0	1	1	1	2	0	1	0	4	0	1
OTU_1380	20	10	10	1	5	5	7	6	33	5	15	25	9	6	9	7	5	7
OTU_1869	1	47	46	25	20	7	28	9	47	7	26	20	164	47	83	37	7	28
OTU_1477	0	0	0	0	1	2	0	0	1	2	0	0	0	1	0	0	2	0
OTU_2226	0	0	0	0	0	0	1	0	0	0	0	1	1	0	0	0	0	1
OTU_9532	1	0	0	0	1	0	1	2	0	0	0	0	0	0	0	0	0	1
OTU_176	65	6	36	4	23	35	12	4	18	7	9	7	0	1	3	22	35	12
OTU_1524	11	29	15	11	16	10	8	12	27	8	3	6	15	20	34	24	10	8
OTU_10409	0	3	0	3	0	5	1	0	0	4	0	0	0	9	6	3	5	1
OTU_80	809	142	322	81	96	490	146	166	282	145	263	144	181	146	199	459	490	146
OTU_300	23	2	13	11	18	0	23	12	1	16	0	10	4	9	2	1	0	23
OTU_281	11	5	10	3	5	2	3	2	15	21	119	12	2	1	33	25	2	3
OTU_27	211	136	192	141	207	113	172	141	194	137	93	514	270	423	271	292	113	172
OTU_1611	0	0	0	1	1	0	2	1	0	2	0	0	0	1	0	0	0	2
OTU_1208	0	2	0	1	3	0	1	0	0	3	2	2	0	0	0	0	0	1
OTU_160	102	79	124	84	85	51	128	121	87	104	152	95	57	32	81	49	51	128
OTU_748	4	13	3	4	9	10	13	14	5	11	9	7	2	7	13	6	10	13
OTU_996	0	0	3	3	1	3	1	0	4	3	11	6	2	1	3	1	3	1
OTU_1935	2	0	2	0	0	0	4	1	2	2	2	2	0	0	1	2	0	4
OTU_719	2	6	8	4	6	0	5	1	6	1	11	3	8	5	6	4	0	5
OTU_912	14	0	3	12	7	1	10	4	4	16	5	4	0	1	0	0	1	10
OTU_6882	2	3	0	2	0	7	1	2	0	0	0	2	2	1	7	1	7	1
OTU_2129	2	2	7	4	4	0	6	6	2	2	6	4	3	2	0	1	0	6
OTU_133	36	46	45	38	48	29	30	16	53	64	45	41	17	19	51	29	29	30
OTU_5921	4	4	2	1	1	0	5	0	3	1	0	0	1	1	1	5	0	5
OTU_2025	52	4	41	29	28	18	16	23	25	44	68	29	8	12	29	51	18	16
OTU_2401	0	0	0	0	0	0	1	0	0	0	0	0	0	0	0	0	0	1
OTU_466	10	40	28	34	32	23	27	10	76	21	18	15	15	58	38	68	23	27
OTU_11172	15	9	5	19	10	1	22	29	1	9	2	2	6	10	1	3	1	22
OTU_875	14	11	7	6	6	6	5	9	16	5	5	12	10	6	11	9	6	5
OTU_3831	0	0	0	0	0	0	2	5	0	0	0	0	0	0	0	0	0	2
OTU_1322	0	0	1	3	2	0	1	2	0	0	2	1	3	1	0	0	0	1
OTU_3867	0	3	7	3	14	3	0	1	10	15	3	3	2	7	5	0	3	0
OTU_89	119	31	49	27	52	7	33	44	22	84	5	68	35	36	19	36	7	33
OTU_550	14	11	19	6	18	8	27	4	39	14	4	28	5	6	5	6	8	27
OTU_993	0	4	1	3	3	0	3	2	2	2	0	8	5	5	4	9	0	3
OTU_5249	8	16	7	11	2	16	5	9	7	4	1	4	9	23	18	9	16	5
OTU_138	149	123	280	129	259	270	48	113	156	240	236	185	114	83	229	162	270	48
OTU_987	1	1	8	10	8	0	10	5	7	6	4	6	5	3	2	0	0	10
OTU_842	30	0	6	3	6	1	4	9	5	5	15	4	3	4	3	9	1	4
OTU_596	15	2	10	3	7	11	5	0	4	4	8	5	6	2	12	10	11	5
OTU_1087	1	1	8	0	0	0	1	3	1	4	3	4	1	8	12	3	0	1
OTU_4729	5	2	4	0	3	5	2	0	1	0	2	5	4	4	0	3	5	2
OTU_8422	1	0	0	5	0	0	1	9	0	0	0	0	0	0	0	0	0	1
OTU_627	6	1	7	6	13	10	2	4	9	7	11	4	0	5	3	6	10	2
OTU_321	37	9	38	28	58	23	27	26	24	31	47	43	22	14	24	18	23	27
OTU_330	2	4	20	13	2	6	18	2	4	37	8	9	26	5	12	5	6	18
OTU_348	33	19	36	18	33	60	15	35	44	25	60	62	32	11	63	38	60	15
OTU_525	4	5	7	4	8	12	6	9	11	2	1	15	24	8	17	12	12	6
OTU_180	15	14	9	20	21	11	12	8	14	12	0	11	15	20	26	19	11	12
OTU_810	6	2	2	3	1	0	2	1	1	4	6	3	4	2	4	0	0	2
OTU_498	10	4	0	2	3	1	2	0	0	9	0	5	5	5	4	1	1	2
OTU_83	20	46	44	24	80	86	41	17	106	108	37	48	11	38	70	64	86	41
OTU_153	34	22	41	21	32	97	3	23	12	36	22	35	27	4	39	36	97	3
OTU_487	9	2	3	4	2	4	4	2	5	10	4	5	1	4	1	6	4	4
OTU_174	50	12	88	26	83	23	31	38	81	45	77	21	20	17	60	86	23	31
OTU_537	3	6	2	5	5	6	1	5	3	4	1	0	3	2	11	6	6	1
OTU_1774	4	0	5	6	3	1	14	4	17	19	0	6	4	0	9	9	1	14
OTU_350	12	15	6	6	22	7	15	17	14	9	0	5	3	11	7	1	7	15
OTU_1383	24	28	28	12	17	32	22	17	22	28	21	41	17	19	9	8	32	22
OTU_583	3	17	24	17	4	19	7	3	47	13	4	17	6	10	20	13	19	7
OTU_2517	0	0	0	1	1	0	2	1	0	1	0	0	0	1	0	0	0	2
OTU_182	0	0	0	0	0	2	17	0	0	0	0	0	0	0	0	0	2	17
OTU_3984	0	0	0	1	0	0	0	0	0	0	2	0	0	0	0	0	0	0
OTU_2086	8	19	20	16	10	13	7	48	33	13	22	14	15	7	19	14	13	7
OTU_771	0	12	2	31	1	1	19	9	0	0	0	0	11	20	0	0	1	19
OTU_8971	5	6	0	5	3	0	8	8	0	1	1	0	2	7	1	0	0	8
OTU_289	6	2	1	8	15	1	9	5	6	7	8	2	4	4	2	0	1	9
OTU_132	56	18	21	8	38	36	12	4	45	35	112	38	15	10	39	42	36	12
OTU_638	3	3	13	5	27	1	23	22	14	13	5	21	8	12	3	1	1	23
OTU_100	69	14	40	21	35	44	19	13	30	49	66	41	10	20	23	55	44	19
OTU_514	7	6	6	7	13	3	5	3	11	12	8	9	3	7	7	9	3	5
OTU_1257	4	13	35	12	48	25	18	3	16	14	30	18	3	11	24	15	25	18
OTU_620	33	7	36	12	43	16	22	30	26	24	20	30	19	11	6	8	16	22
OTU_242	14	6	11	13	9	21	21	17	21	15	14	29	20	5	14	12	21	21
OTU_279	9	9	6	6	16	15	11	3	14	15	18	41	18	4	11	22	15	11
OTU_2119	0	0	0	0	0	0	6	0	0	0	0	0	0	0	0	0	0	6
OTU_95	43	30	28	29	46	1	38	30	7	24	0	18	24	11	13	9	1	38
OTU_171	68	28	43	41	39	51	25	36	27	51	30	33	22	35	46	27	51	25
OTU_170	54	17	20	23	10	33	16	27	31	45	30	30	17	18	11	7	33	16
OTU_580	4	3	0	4	3	0	6	2	0	5	0	2	1	4	3	0	0	6
OTU_131	30	128	127	35	44	76	28	5	169	40	242	61	89	51	125	94	76	28
OTU_299	16	15	25	23	17	13	19	35	21	19	0	6	8	24	10	5	13	19
OTU_257	22	11	81	7	49	6	10	18	131	7	45	103	1	5	14	7	6	10
OTU_7	819	89	295	60	573	68	41	3	308	226	192	239	130	146	107	248	68	41
OTU_290	25	17	36	7	14	63	18	18	19	24	30	28	4	10	26	32	63	18
OTU_2948	0	0	0	0	0	0	1	0	1	0	0	0	0	0	0	0	0	1
OTU_8272	0	0	0	1	2	4	1	1	2	1	0	2	1	1	1	0	4	1
OTU_128	25	15	57	42	37	18	39	44	39	77	54	19	66	40	48	60	18	39
OTU_417	5	6	6	15	9	4	24	22	6	17	15	4	1	3	3	15	4	24
OTU_1895	8	42	27	17	18	20	14	30	17	59	92	52	42	17	51	42	20	14
OTU_1364	0	0	1	1	0	0	3	0	1	0	6	0	0	0	1	3	0	3
OTU_3440	2	1	2	2	1	0	2	0	1	2	0	0	0	3	0	3	0	2
OTU_2193	46	9	14	14	22	6	11	8	7	23	14	15	10	5	7	9	6	11
OTU_10017	0	1	1	0	0	0	0	2	0	0	0	0	0	0	1	1	0	0
OTU_154	15	14	19	18	42	14	17	59	32	48	32	24	19	11	24	10	14	17
OTU_2243	42	52	12	75	12	18	20	21	11	11	8	21	36	51	30	14	18	20
OTU_686	5	8	11	7	7	5	6	7	3	16	7	12	7	3	5	7	5	6
OTU_4107	0	2	2	2	1	0	0	0	4	2	2	4	0	0	0	0	0	0
OTU_2369	6	30	15	22	15	20	9	11	12	23	16	37	9	24	8	4	20	9
OTU_311	15	42	31	17	53	4	22	51	11	26	36	45	19	10	23	9	4	22
OTU_566	9	2	2	2	9	0	5	0	5	6	3	5	5	2	3	0	0	5
OTU_347	11	11	11	0	6	60	16	7	4	9	23	31	12	6	18	13	60	16
OTU_1467	0	0	0	0	3	1	2	0	0	0	4	0	1	1	1	1	1	2
OTU_296	12	8	17	10	13	0	11	20	9	31	15	16	8	6	15	6	0	11
OTU_1591	0	0	1	0	0	0	1	0	0	0	0	0	1	0	1	0	0	1
OTU_2249	0	2	0	0	0	0	0	2	0	4	2	0	0	0	0	1	0	0
OTU_1703	2	2	1	1	7	1	3	1	0	2	2	1	0	0	3	2	1	3
OTU_1602	20	31	5	36	6	7	14	32	7	19	4	13	32	16	12	7	7	14
OTU_435	4	5	9	6	3	6	6	7	7	5	12	6	6	8	5	12	6	6
OTU_278	23	8	12	17	14	0	11	12	0	14	0	1	15	13	1	3	0	11
OTU_773	1	1	1	4	1	0	1	2	5	2	0	2	2	3	1	8	0	1
OTU_164	9	13	10	67	18	27	12	23	42	18	72	27	22	58	48	31	27	12
OTU_2393	0	8	5	5	13	10	9	4	3	3	2	2	0	3	6	6	10	9
OTU_9697	0	4	0	5	0	0	3	4	0	0	0	0	1	8	1	1	0	3
OTU_293	16	2	8	0	11	3	14	1	3	7	8	14	7	6	2	3	3	14
OTU_390	30	4	12	6	14	16	6	3	6	10	11	10	5	1	4	16	16	6
OTU_197	0	0	1	8	1	1	13	3	4	5	0	0	1	1	3	4	1	13
OTU_683	8	13	15	13	8	5	6	7	30	13	15	8	8	3	7	15	5	6
OTU_8813	0	4	0	5	1	0	6	1	0	0	0	0	0	0	0	0	0	6
OTU_3649	3	50	9	29	7	12	7	1	10	11	1	11	12	66	47	12	12	7
OTU_6515	0	0	0	4	0	0	1	0	0	0	0	0	2	0	0	0	0	1
OTU_407	6	3	35	17	8	18	4	18	22	15	24	10	17	11	30	30	18	4
OTU_1142	2	3	0	0	0	1	5	4	0	2	3	0	2	1	0	0	1	5
OTU_647	7	1	7	6	10	1	5	3	5	7	3	7	3	1	4	2	1	5
OTU_438	36	18	0	6	24	0	16	13	0	6	0	0	1	4	0	0	0	16
OTU_1062	3	6	8	3	3	1	10	4	6	0	0	11	5	14	2	0	1	10
OTU_181	36	88	48	75	62	40	22	24	57	73	78	106	42	50	16	15	40	22
OTU_1373	0	0	0	1	0	1	1	1	0	1	1	0	2	1	2	0	1	1
OTU_246	25	22	80	25	43	17	38	42	57	43	68	22	71	27	30	50	17	38
OTU_868	8	4	19	6	13	26	2	8	7	3	10	6	11	9	3	16	26	2
OTU_1117	0	1	6	1	1	1	7	1	3	7	0	4	0	1	2	0	1	7
OTU_426	19	8	16	5	11	0	10	0	7	13	11	13	4	6	3	0	0	10
OTU_7855	4	11	6	2	5	0	14	4	0	4	1	0	4	11	5	4	0	14
OTU_1378	3	6	8	5	3	0	10	4	5	9	4	4	0	6	2	5	0	10
OTU_169	32	18	37	8	21	9	13	18	21	31	24	63	7	9	32	20	9	13
OTU_269	38	40	48	48	87	24	21	83	27	44	20	43	39	48	14	7	24	21
OTU_9825	1	4	0	2	0	0	11	2	0	0	0	0	0	1	0	1	0	11
OTU_431	26	41	31	43	21	28	62	58	24	36	20	25	31	24	23	16	28	62
OTU_2496	2	5	0	0	0	1	4	1	5	0	0	1	0	0	0	2	1	4
OTU_9495	0	0	0	0	0	0	0	2	0	1	0	0	0	0	0	0	0	0
OTU_211	31	52	113	72	27	12	24	73	48	65	74	33	98	58	70	44	12	24
OTU_395	12	6	9	3	9	11	7	4	7	10	14	16	5	6	11	3	11	7
OTU_114	27	14	39	16	29	34	15	23	21	50	62	86	49	32	22	19	34	15
OTU_538	3	2	4	6	4	0	16	12	2	7	2	6	6	6	2	4	0	16
OTU_829	0	3	7	0	3	1	3	2	14	9	0	7	2	4	1	1	1	3
OTU_1388	0	1	5	2	0	0	5	1	5	8	0	2	2	4	2	2	0	5
OTU_9490	0	2	2	0	0	0	0	2	0	0	0	0	0	0	0	0	0	0
OTU_135	20	16	32	9	38	37	21	25	24	50	46	38	10	11	18	21	37	21
OTU_6375	6	4	16	2	4	13	2	0	5	3	2	1	0	0	2	3	13	2
OTU_497	4	2	4	13	22	0	4	1	2	16	1	46	6	11	0	1	0	4
OTU_823	12	0	7	4	1	1	2	3	2	6	2	1	1	6	1	0	1	2
OTU_2121	22	17	3	11	2	9	12	21	1	13	0	5	19	9	0	3	9	12
OTU_399	12	4	6	10	22	6	6	7	9	9	8	4	7	3	6	4	6	6
OTU_9628	0	6	0	12	3	0	9	25	0	0	0	0	2	2	0	1	0	9
OTU_304	7	8	28	3	10	21	1	10	22	9	13	8	7	8	20	31	21	1
OTU_386	4	12	13	9	28	4	9	29	19	22	15	16	23	4	10	8	4	9
OTU_671	38	5	4	1	1	0	12	1	5	2	1	1	1	5	0	2	0	12
OTU_111	40	20	12	12	23	16	27	36	18	85	13	38	23	5	17	19	16	27
OTU_1962	0	9	2	7	7	7	12	5	3	7	4	1	1	5	3	9	7	12
OTU_2527	1	2	0	2	3	0	6	2	0	2	0	2	4	5	0	2	0	6
OTU_2023	4	23	11	4	2	5	2	4	4	3	1	3	8	2	4	8	5	2
OTU_303	13	6	28	6	21	7	2	5	12	5	26	4	7	11	6	9	7	2
OTU_322	9	36	24	14	3	24	27	23	28	16	18	27	21	15	20	6	24	27
OTU_1413	2	6	1	10	7	0	4	5	1	9	3	7	3	6	3	0	0	4
OTU_115	52	19	30	28	42	41	6	9	44	62	52	13	11	50	13	12	41	6
OTU_421	2	3	68	6	12	16	9	1	23	3	52	6	2	0	10	18	16	9
OTU_42	12	402	123	275	197	20	62	9	143	92	64	154	1162	439	259	286	20	62
OTU_318	34	16	20	10	24	6	14	22	15	15	10	12	5	6	8	13	6	14
OTU_751	0	6	6	3	4	2	2	1	2	17	7	13	1	3	8	1	2	2
OTU_255	25	13	32	11	8	16	20	12	20	21	42	15	16	13	25	22	16	20
OTU_185	25	29	39	33	39	30	21	31	66	27	24	32	36	40	41	26	30	21
OTU_118	28	20	35	9	33	30	20	45	25	33	60	31	26	6	40	26	30	20
OTU_389	3	12	11	4	3	13	8	11	26	5	28	7	3	5	17	14	13	8
OTU_920	17	5	10	6	7	1	3	6	17	28	8	13	1	3	3	1	1	3
OTU_2158	1	0	0	0	0	1	1	0	0	0	0	0	0	0	0	0	1	1
OTU_819	3	2	7	4	6	1	10	7	5	2	4	14	5	9	0	2	1	10
OTU_178	1	25	7	27	44	4	62	10	0	3	0	6	3	14	7	0	4	62
OTU_2557	1	10	5	11	20	4	16	17	8	8	6	4	25	14	1	14	4	16
OTU_374	21	26	27	25	42	19	17	10	18	38	8	64	23	25	16	6	19	17
OTU_1496	0	0	0	0	2	2	2	2	0	0	1	0	0	0	0	0	2	2
OTU_1493	3	3	1	3	2	1	9	3	1	5	3	4	5	0	4	2	1	9
OTU_156	11	118	18	51	33	39	78	36	25	44	22	20	41	56	43	60	39	78
OTU_1923	20	15	8	18	22	12	18	10	0	7	2	9	12	18	2	4	12	18
OTU_2327	0	0	0	0	0	0	1	0	0	0	1	0	1	0	0	0	0	1
OTU_2407	3	11	10	17	5	9	11	7	6	5	2	11	10	20	2	2	9	11
OTU_162	78	14	61	12	27	14	13	13	57	14	50	26	10	16	24	56	14	13
OTU_648	4	11	6	5	2	10	7	13	3	10	1	29	12	7	3	0	10	7
OTU_387	5	11	11	22	12	51	13	2	6	5	1	10	7	5	22	11	51	13
OTU_1190	6	0	1	0	0	0	2	1	0	1	2	1	0	0	0	0	0	2
OTU_2164	1	2	1	3	5	0	1	0	2	1	3	5	1	1	0	2	0	1
OTU_663	4	1	9	5	14	4	12	1	2	4	5	13	4	2	0	3	4	12
OTU_7688	1	10	2	1	0	4	1	2	2	0	0	0	2	2	12	1	4	1
OTU_797	26	6	5	11	17	10	2	12	13	18	19	16	6	6	19	28	10	2
OTU_8785	0	2	0	3	0	4	1	1	0	0	0	0	1	1	0	0	4	1
OTU_1908	0	2	5	5	14	7	3	9	2	3	10	6	16	6	10	3	7	3
OTU_214	54	36	57	32	62	25	22	44	67	47	122	59	42	40	61	51	25	22
OTU_29	20	265	86	19	27	90	26	64	99	62	183	131	176	56	184	108	90	26
OTU_11110	3	0	5	8	5	7	6	1	1	0	3	0	1	1	2	6	7	6
OTU_427	3	18	23	16	40	1	19	21	43	34	7	36	21	27	21	5	1	19
OTU_1966	0	1	0	0	0	0	2	0	0	1	2	0	1	0	0	0	0	2
OTU_328	14	8	11	12	15	4	11	17	11	17	31	26	5	6	11	10	4	11
OTU_2035	20	3	17	4	12	13	9	15	13	26	10	11	12	3	17	6	13	9
OTU_270	28	30	44	24	28	25	11	13	52	35	51	20	35	23	57	39	25	11
OTU_7678	5	10	18	1	9	4	1	1	11	2	22	8	16	5	12	19	4	1
OTU_798	9	9	4	4	10	0	1	3	8	8	4	7	8	5	2	2	0	1
OTU_227	110	2	29	12	62	21	32	34	15	29	78	44	10	25	22	39	21	32
OTU_3268	1	0	0	3	0	5	0	0	1	0	0	0	0	0	0	0	5	0
OTU_365	24	9	3	9	13	3	8	8	7	12	0	10	4	3	6	3	3	8
OTU_355	17	10	22	13	22	9	7	14	4	13	16	30	1	12	2	0	9	7
OTU_408	8	14	13	13	20	18	9	3	33	15	25	17	14	9	27	29	18	9
OTU_313	10	9	24	22	23	16	13	17	15	13	33	17	18	10	8	0	16	13
OTU_6131	0	0	0	0	1	0	0	1	0	1	2	2	2	0	0	3	0	0
OTU_7927	0	0	0	6	0	0	0	0	0	0	0	0	0	0	0	0	0	0
OTU_666	2	1	4	5	8	4	1	9	1	6	5	2	1	5	4	5	4	1
OTU_1055	2	9	2	8	5	0	3	4	0	3	0	0	4	0	0	0	0	3
OTU_7616	2	0	0	1	2	0	1	3	1	2	1	2	0	0	0	0	0	1
OTU_5126	0	0	0	1	0	0	0	0	0	0	0	0	0	0	0	0	0	0
OTU_813	0	34	2	6	2	15	12	3	7	14	9	2	0	3	4	1	15	12
OTU_188	18	10	41	9	46	47	9	7	20	23	37	21	11	11	34	31	47	9
OTU_808	0	3	0	7	0	0	3	4	0	0	0	0	4	1	0	0	0	3
OTU_947	0	3	9	10	1	2	3	1	9	0	0	2	19	3	10	4	2	3
OTU_1375	47	12	102	22	91	109	10	46	43	31	167	29	10	13	36	79	109	10
OTU_556	3	11	7	6	6	16	6	3	11	11	19	6	14	1	22	18	16	6
OTU_2047	1	1	1	0	0	1	0	1	1	0	2	1	2	1	1	2	1	0
OTU_3617	0	3	1	4	1	1	7	10	1	2	0	1	2	0	0	1	1	7
OTU_2324	4	6	33	14	10	62	7	4	144	12	14	58	11	40	23	37	62	7
OTU_542	10	3	16	8	15	6	20	11	10	7	20	8	2	6	9	19	6	20
OTU_1589	1	1	0	1	7	0	1	0	1	3	0	3	0	1	0	1	0	1
OTU_344	27	3	11	7	6	4	8	8	10	9	0	3	8	9	7	17	4	8
OTU_6713	0	3	6	8	10	4	5	0	2	2	6	1	6	6	10	4	4	5
OTU_1089	8	3	15	2	9	6	4	2	11	6	5	9	4	4	5	7	6	4
OTU_597	2	8	20	8	7	9	2	6	18	14	10	24	13	11	5	6	9	2
OTU_1076	0	0	1	0	1	0	2	1	0	9	0	6	0	0	0	0	0	2
OTU_149	22	10	86	12	26	84	5	13	44	23	104	107	42	39	59	52	84	5
OTU_167	44	1	42	12	38	17	8	8	16	13	34	30	6	11	9	13	17	8
OTU_175	28	16	3	9	4	4	16	37	3	16	2	12	27	25	17	7	4	16
OTU_845	0	2	7	1	3	6	3	7	0	2	3	1	1	0	1	5	6	3
OTU_858	23	0	1	4	4	4	4	1	2	4	8	2	0	2	6	10	4	4
OTU_324	6	21	29	8	8	13	6	10	22	22	28	17	7	7	21	26	13	6
OTU_305	13	12	20	8	18	25	13	11	16	6	18	29	21	15	27	13	25	13
OTU_834	1	7	11	9	1	0	7	2	6	2	1	2	1	3	0	1	0	7
OTU_445	24	5	9	5	8	5	8	11	9	4	4	12	7	4	3	3	5	8
OTU_2382	0	4	5	14	4	3	17	10	2	3	1	0	1	3	0	1	3	17
OTU_4733	1	0	2	1	3	5	2	7	0	3	2	0	1	2	0	0	5	2
OTU_4222	0	10	0	3	0	5	15	7	1	1	0	1	0	7	1	2	5	15
OTU_1436	2	2	1	0	2	1	2	2	3	5	0	2	0	1	0	1	1	2
OTU_1577	3	6	12	11	5	3	3	14	24	12	10	14	6	12	7	7	3	3
OTU_715	1	3	11	17	2	5	5	4	4	4	0	13	2	3	4	2	5	5
OTU_168	23	4	17	8	22	63	4	4	16	44	171	21	8	5	38	148	63	4
OTU_659	4	1	3	22	16	0	7	1	5	14	0	5	0	5	3	4	0	7
OTU_8389	0	2	0	1	2	0	1	2	0	0	3	1	2	3	0	0	0	1
OTU_413	20	19	24	13	44	29	4	13	17	46	60	44	13	12	8	11	29	4
OTU_906	3	0	1	0	3	0	4	5	5	25	10	9	0	0	3	5	0	4
OTU_8997	3	5	4	3	2	8	4	6	6	2	4	7	0	2	3	9	8	4
OTU_121	33	20	26	11	53	13	3	13	22	90	35	45	9	8	30	21	13	3
OTU_373	12	13	10	3	25	10	20	6	14	5	4	3	18	5	4	3	10	20
OTU_7710	1	1	2	2	1	10	0	3	1	2	0	0	3	0	0	0	10	0
OTU_6	313	24	509	75	118	174	30	11	832	184	368	267	25	56	375	493	174	30
OTU_3570	6	12	8	7	6	6	3	0	6	0	2	6	7	4	15	3	6	3
OTU_1344	10	1	4	3	3	0	10	1	3	4	3	6	2	5	2	2	0	10
OTU_513	6	7	15	4	5	0	4	2	8	6	2	18	1	1	2	8	0	4
OTU_2449	0	1	1	0	3	0	1	0	1	1	4	3	3	1	4	8	0	1
OTU_2826	1	0	2	3	1	0	1	5	0	0	1	0	2	3	0	0	0	1
OTU_3851	10	1	0	4	3	2	3	3	1	3	8	2	0	2	1	3	2	3
OTU_570	14	1	6	3	9	0	5	1	0	7	3	3	0	5	1	8	0	5
OTU_2240	13	3	20	8	9	19	3	14	9	4	16	6	8	11	17	15	19	3
OTU_213	38	23	21	10	23	2	8	11	13	17	12	7	0	0	13	7	2	8
OTU_3769	1	2	0	2	2	1	0	4	2	2	0	0	1	2	2	1	1	0
OTU_1046	0	2	8	10	3	1	9	7	11	8	10	7	0	4	3	3	1	9
OTU_576	11	11	15	14	11	2	9	6	10	18	6	6	5	6	10	3	2	9
OTU_714	20	5	13	7	24	14	3	8	6	7	1	18	2	5	6	8	14	3
OTU_3602	6	0	1	0	3	1	6	2	0	2	3	0	0	1	1	1	1	6
OTU_757	4	5	3	8	8	14	3	11	4	15	6	9	1	3	3	5	14	3
OTU_3023	25	5	10	8	19	6	12	7	12	32	20	8	9	2	9	9	6	12
OTU_449	6	8	14	8	10	24	3	4	8	8	1	11	6	9	2	6	24	3
OTU_973	2	0	4	1	0	0	0	1	2	3	0	3	0	0	1	1	0	0
OTU_857	4	12	0	8	4	1	7	5	1	0	0	5	7	12	1	3	1	7
OTU_9925	4	10	10	9	12	17	1	12	3	3	3	7	4	9	5	9	17	1
OTU_831	3	0	7	1	4	1	2	1	1	3	10	6	8	3	3	0	1	2
OTU_8182	0	5	3	4	1	1	7	1	0	1	0	3	4	3	3	1	1	7
OTU_1103	1	7	19	4	13	1	8	23	9	15	14	19	23	8	13	11	1	8
OTU_5188	1	0	0	0	1	3	1	0	1	1	0	12	0	0	1	0	3	1
OTU_1013	1	6	2	4	0	1	2	0	14	2	9	7	0	2	5	9	1	2
OTU_320	5	5	17	7	3	4	1	5	4	8	13	5	5	6	8	6	4	1
OTU_10098	3	4	1	1	0	3	3	1	1	0	1	2	3	4	2	2	3	3
OTU_106	37	9	34	10	42	42	10	14	25	33	41	24	4	17	26	16	42	10
OTU_946	1	0	5	2	3	3	8	4	2	8	1	4	5	2	1	2	3	8
OTU_1299	31	26	164	41	123	149	4	22	95	55	151	57	21	33	99	162	149	4
OTU_368	16	8	18	8	12	15	10	34	19	20	22	9	10	15	2	3	15	10
OTU_848	14	6	10	5	14	4	3	12	3	4	6	6	5	6	7	4	4	3
OTU_791	4	4	3	0	3	0	3	6	2	2	0	4	3	4	0	1	0	3
OTU_1637	1	0	1	3	0	0	1	2	2	1	0	3	2	1	0	0	0	1
OTU_152	51	16	35	34	30	36	12	16	7	29	6	18	3	7	21	19	36	12
OTU_594	7	5	8	0	2	11	5	0	6	1	5	6	3	1	2	7	11	5
OTU_3004	13	27	11	5	9	13	8	13	13	4	3	9	4	20	20	19	13	8
OTU_893	0	8	19	3	12	4	1	0	6	8	11	5	22	5	13	21	4	1
OTU_1875	2	0	0	0	0	0	0	0	0	1	1	1	1	2	0	0	0	0
OTU_636	8	5	14	12	7	4	5	4	15	7	6	7	5	11	14	8	4	5
OTU_226	15	16	13	8	35	49	12	6	30	24	56	18	15	6	12	16	49	12
OTU_1862	0	3	0	2	0	0	2	1	0	0	0	2	0	1	2	1	0	2
OTU_172	52	33	69	16	39	41	7	17	73	25	106	40	22	17	28	41	41	7
OTU_2765	4	6	0	2	1	8	3	2	3	1	1	2	3	4	2	0	8	3
OTU_1478	0	2	15	7	5	10	0	1	16	4	8	1	1	2	12	13	10	0
OTU_558	8	5	16	4	16	12	6	7	10	11	9	10	10	9	16	11	12	6
OTU_1202	1	3	0	6	2	1	14	8	0	1	0	2	8	7	1	1	1	14
OTU_1297	0	2	8	2	0	0	4	0	1	1	0	3	1	1	4	1	0	4
OTU_232	20	36	46	19	26	31	13	48	20	33	59	45	26	22	51	28	31	13
OTU_1880	2	0	0	0	0	0	1	0	0	0	0	1	0	0	1	0	0	1
OTU_3701	16	14	4	17	12	8	4	7	14	11	7	15	10	8	3	2	8	4
OTU_990	3	3	2	1	2	0	4	0	6	2	1	3	0	4	3	3	0	4
OTU_2701	4	0	1	2	3	11	3	2	1	0	5	4	1	0	2	0	11	3
OTU_1288	2	11	3	6	3	1	0	5	3	2	0	5	3	5	0	0	1	0
OTU_243	10	9	11	1	14	3	5	8	13	20	17	23	10	7	12	10	3	5
OTU_150	19	22	40	41	42	37	16	68	10	111	78	129	13	20	58	28	37	16
OTU_639	0	1	3	0	2	0	4	1	4	4	4	5	2	1	6	5	0	4
OTU_533	2	18	9	2	2	47	1	2	24	10	51	17	12	10	21	46	47	1
OTU_1572	0	3	0	2	0	0	3	6	0	0	0	0	2	1	0	0	0	3
OTU_607	1	4	2	1	3	17	7	5	5	12	3	9	9	3	7	10	17	7
OTU_698	12	5	2	0	3	6	2	0	4	6	11	1	2	3	12	15	6	2
OTU_995	2	4	4	1	4	1	1	0	4	2	1	0	0	0	6	0	1	1
OTU_586	6	2	6	20	1	2	9	6	2	6	6	14	10	1	2	2	2	9
OTU_1381	2	0	1	1	2	1	3	1	1	0	0	4	1	0	0	0	1	3
OTU_7614	0	0	0	0	0	0	1	0	0	0	0	0	0	0	0	0	0	1
OTU_805	4	3	10	0	2	1	3	6	23	3	18	8	9	5	18	15	1	3
OTU_685	2	27	14	12	2	1	17	4	3	1	4	7	1	2	3	0	1	17
OTU_2693	0	6	3	13	1	5	7	1	4	9	1	14	10	6	4	2	5	7
OTU_3655	4	0	0	3	2	4	2	0	0	4	0	1	2	2	0	1	4	2
OTU_1957	0	0	1	0	1	1	1	0	0	0	0	3	0	0	0	0	1	1
OTU_1126	7	2	5	5	4	2	2	6	4	8	9	14	5	4	2	4	2	2
OTU_308	15	47	76	57	54	34	14	104	30	100	23	112	245	53	69	11	34	14
OTU_530	8	1	7	4	4	1	12	7	4	6	10	2	1	5	2	0	1	12
OTU_678	20	4	17	6	10	21	3	0	13	7	17	17	1	8	15	17	21	3
OTU_922	0	4	6	6	3	8	3	7	6	6	1	7	6	1	1	2	8	3
OTU_1024	12	1	17	13	19	12	13	21	19	17	21	21	8	10	13	18	12	13
OTU_496	8	10	25	4	5	3	16	14	14	16	18	11	12	12	7	8	3	16
OTU_654	4	0	4	1	4	0	9	1	0	4	5	6	1	0	2	0	0	9
OTU_471	1	4	3	6	4	1	1	2	15	4	2	5	2	12	5	9	1	1
OTU_2256	2	0	1	2	3	1	2	2	3	0	11	1	0	0	2	2	1	2
OTU_539	0	16	10	9	4	4	11	13	13	7	6	5	6	7	6	5	4	11
OTU_1319	0	0	0	1	0	1	3	1	0	1	0	0	5	1	1	2	1	3
OTU_285	7	8	4	11	13	36	9	6	7	3	26	21	5	12	5	13	36	9
OTU_712	3	21	3	4	6	5	20	16	3	4	3	4	15	22	6	7	5	20
OTU_10185	1	5	8	9	1	5	5	13	3	12	1	14	8	4	1	3	5	5
OTU_1218	1	6	1	0	1	1	3	2	4	2	0	1	0	2	2	0	1	3
OTU_3353	0	2	0	0	1	0	0	2	0	0	0	0	1	5	0	0	0	0
OTU_1801	0	0	2	0	0	0	1	0	0	1	1	2	3	0	0	0	0	1
OTU_10000	1	2	1	0	1	1	1	0	0	1	0	1	0	1	2	1	1	1
OTU_2461	5	8	7	4	0	5	4	4	1	2	0	2	7	43	9	2	5	4
OTU_7986	4	0	3	5	1	4	3	12	12	0	6	1	0	0	6	12	4	3
OTU_73	9	1	8	4	11	14	6	10	10	2	13	0	4	5	0	8	14	6
OTU_1500	2	1	1	0	3	2	0	1	0	0	2	1	1	1	0	1	2	0
OTU_2061	0	0	1	1	0	3	2	0	0	0	0	1	0	0	0	0	3	2
OTU_1194	13	3	10	3	9	2	8	5	1	6	4	7	6	2	3	2	2	8
OTU_816	4	5	7	9	1	3	10	4	4	5	7	2	5	3	5	6	3	10
OTU_1189	9	2	2	4	14	4	7	2	4	7	4	0	4	1	0	7	4	7
OTU_1294	1	1	1	2	2	2	1	1	4	5	3	1	3	0	1	2	2	1
OTU_850	0	19	2	9	10	2	5	9	4	3	5	0	1	3	5	5	2	5
OTU_899	0	0	0	0	0	0	4	0	1	2	26	1	0	0	0	0	0	4
OTU_1861	2	1	10	0	7	1	4	1	10	2	5	8	0	0	3	1	1	4
OTU_2350	0	0	0	1	0	0	7	1	0	0	0	2	0	0	0	0	0	7
OTU_624	2	1	12	4	9	5	2	2	6	3	1	8	4	7	6	6	5	2
OTU_3290	3	3	6	2	3	6	3	6	21	2	3	12	6	7	13	3	6	3
OTU_548	9	7	11	4	24	5	10	10	4	21	9	14	2	4	8	5	5	10
OTU_895	3	0	2	3	0	5	2	0	0	2	2	3	0	2	0	0	5	2
OTU_903	9	0	0	0	0	0	2	0	2	22	0	3	0	0	0	1	0	2
OTU_56	3	0	15	2	10	35	2	3	21	5	152	10	0	2	13	13	35	2
OTU_1210	1	3	6	15	5	7	8	18	1	8	5	1	7	8	6	15	7	8
OTU_4321	0	0	1	0	2	2	1	0	4	0	2	1	0	0	1	4	2	1
OTU_329	6	21	10	7	30	20	16	2	17	7	15	26	21	28	49	32	20	16
OTU_216	16	22	31	26	43	12	25	10	9	28	9	73	26	22	6	4	12	25
OTU_1197	2	7	12	8	14	18	0	1	1	13	25	13	4	3	24	7	18	0
OTU_447	2	3	16	0	3	30	4	10	4	7	13	16	11	2	2	1	30	4
OTU_515	4	4	7	3	13	4	1	5	9	5	10	10	5	13	7	1	4	1
OTU_1224	5	2	5	1	4	10	6	9	0	4	2	9	1	2	2	4	10	6
OTU_1557	0	1	1	3	2	0	1	2	4	2	0	0	3	6	3	2	0	1
OTU_646	6	3	17	8	3	6	1	0	13	13	13	4	1	8	10	7	6	1
OTU_120	13	55	36	26	17	21	23	89	67	41	50	34	50	24	34	25	21	23
OTU_832	5	4	8	5	13	14	4	6	6	3	8	6	10	6	4	6	14	4
OTU_9269	0	0	2	2	2	6	1	1	0	1	8	1	1	0	6	0	6	1
OTU_234	5	8	4	2	2	0	8	2	2	5	14	3	6	0	2	1	0	8
OTU_1348	0	0	1	2	3	0	2	0	0	2	1	0	2	0	0	1	0	2
OTU_1775	0	3	0	1	0	0	11	0	0	0	0	0	0	1	0	0	0	11
OTU_1161	0	0	2	2	0	2	2	0	1	2	0	0	1	1	0	0	2	2
OTU_730	20	3	10	11	7	2	19	6	3	8	0	5	3	2	5	9	2	19
OTU_6573	0	0	0	0	1	3	2	0	0	1	0	0	0	2	1	0	3	2
OTU_549	3	1	4	4	4	7	0	5	4	4	12	11	1	3	1	2	7	0
OTU_1305	1	5	6	0	0	0	7	1	1	4	3	7	1	1	1	0	0	7
OTU_1158	0	1	2	1	2	0	1	4	14	3	0	1	3	14	3	2	0	1
OTU_4013	1	7	0	4	2	3	6	14	0	4	2	2	5	9	4	2	3	6
OTU_1480	2	0	2	1	4	2	1	1	0	0	3	1	3	0	0	0	2	1
OTU_319	25	2	13	3	15	16	3	3	121	10	125	29	6	7	19	41	16	3
OTU_2039	0	0	0	1	3	0	0	1	0	0	0	1	0	0	0	0	0	0
OTU_2022	0	1	0	1	0	0	0	0	3	1	1	2	0	1	2	0	0	0
OTU_2169	25	12	33	14	19	12	18	10	20	15	9	26	13	12	8	4	12	18
OTU_3100	0	1	0	0	0	0	0	0	0	0	0	0	0	0	0	0	0	0
OTU_2311	0	0	0	0	0	0	1	0	0	0	0	1	2	1	0	0	0	1
OTU_6761	0	1	1	3	1	7	1	0	1	0	0	2	0	0	7	4	7	1
OTU_1646	0	5	0	1	4	0	8	1	2	4	1	1	0	1	4	3	0	8
OTU_3059	3	0	6	2	1	4	3	2	3	3	3	1	0	1	2	7	4	3
OTU_362	12	28	18	11	14	25	3	7	34	7	83	41	6	7	20	7	25	3
OTU_523	5	1	10	6	11	3	6	4	8	16	11	11	7	3	6	8	3	6
OTU_5694	1	4	7	2	1	1	5	3	1	8	0	1	0	4	6	1	1	5
OTU_10431	1	0	2	0	1	0	1	0	1	2	1	3	0	0	3	1	0	1
OTU_623	5	2	4	3	5	1	3	5	11	5	12	3	4	2	2	5	1	3
OTU_812	6	3	8	2	4	13	4	11	2	8	4	3	1	3	1	4	13	4
OTU_473	5	2	11	7	1	0	4	5	4	4	5	3	0	2	4	1	0	4
OTU_890	8	2	9	14	3	5	4	7	6	7	10	9	2	6	6	4	5	4
OTU_475	0	13	9	26	40	14	9	23	14	28	5	39	72	22	29	18	14	9
OTU_315	33	3	15	13	37	30	11	21	14	15	85	14	11	21	36	75	30	11
OTU_1440	0	0	0	2	0	0	2	0	0	0	3	0	0	0	4	0	0	2
OTU_1688	1	0	1	3	0	0	5	3	1	5	3	4	2	3	0	1	0	5
OTU_795	7	3	6	2	7	1	6	4	7	8	15	8	5	5	9	18	1	6
OTU_6363	0	9	2	6	8	8	5	15	2	5	0	4	7	20	2	0	8	5
OTU_1540	2	1	2	1	0	1	1	0	2	0	0	0	0	0	0	0	1	1
OTU_1036	2	1	6	3	3	0	3	5	2	6	0	4	2	1	2	7	0	3
OTU_218	27	4	1	5	11	4	8	17	1	16	6	4	0	0	4	10	4	8
OTU_248	53	5	18	13	10	11	11	24	6	19	17	10	2	3	6	17	11	11
OTU_978	0	2	4	0	1	0	1	2	5	4	1	3	0	3	2	5	0	1
OTU_2780	0	2	1	1	0	5	1	3	3	1	0	1	2	2	2	5	5	1
OTU_1341	1	5	1	4	1	1	8	4	3	2	1	4	3	4	0	2	1	8
OTU_608	0	5	6	5	14	12	5	0	1	1	14	7	5	3	2	11	12	5
OTU_1377	0	0	0	6	1	2	1	0	4	0	7	1	0	0	9	1	2	1
OTU_776	2	1	3	0	0	2	2	5	0	3	9	5	0	0	0	2	2	2
OTU_8107	1	6	3	7	2	4	3	2	2	2	4	2	10	11	3	5	4	3
OTU_6589	0	0	0	0	0	1	1	0	0	0	0	1	1	0	0	0	1	1
OTU_1689	0	0	0	3	1	4	2	0	1	2	0	5	0	0	0	1	4	2
OTU_711	17	1	4	5	7	5	9	5	4	8	6	10	2	3	3	5	5	9
OTU_9375	0	2	2	0	1	1	4	1	0	1	1	0	0	0	0	0	1	4
OTU_3780	1	0	0	0	1	0	1	0	0	0	0	0	0	0	0	0	0	1
OTU_684	3	1	0	3	1	0	10	3	1	2	0	0	1	11	4	1	0	10
OTU_579	2	5	6	2	6	4	5	2	14	3	2	8	2	9	6	15	4	5
OTU_1507	1	0	0	0	1	3	0	2	0	1	0	0	0	0	0	7	3	0
OTU_928	2	4	5	9	7	1	6	1	4	6	4	6	4	2	6	2	1	6
OTU_11122	0	0	0	0	0	0	3	3	0	0	0	0	0	0	0	0	0	3
OTU_1526	0	0	1	0	2	0	5	2	5	4	4	0	1	6	3	4	0	5
OTU_693	2	6	4	7	15	4	13	12	9	6	2	2	3	5	1	3	4	13
OTU_614	11	11	13	5	3	8	10	5	10	9	2	2	4	6	7	5	8	10
OTU_1796	25	8	16	16	21	20	7	10	14	15	13	4	4	10	5	5	20	7
OTU_419	3	5	12	3	12	8	2	10	13	10	8	11	17	7	14	7	8	2
OTU_1641	4	2	1	0	1	0	3	0	1	3	0	2	0	0	0	0	0	3
OTU_952	8	4	10	9	10	8	11	6	11	16	18	19	4	5	9	4	8	11
OTU_1280	0	3	0	0	0	0	2	0	0	3	0	1	0	0	1	0	0	2
OTU_11094	2	0	0	0	1	0	1	0	1	0	0	0	0	1	0	0	0	1
OTU_814	0	1	1	3	3	10	8	5	2	9	11	2	1	0	5	0	10	8
OTU_210	0	0	6	5	2	9	4	7	13	4	25	4	9	5	17	44	9	4
OTU_503	15	4	16	4	7	12	9	4	17	13	12	10	0	5	16	8	12	9
OTU_1448	0	10	8	3	6	1	13	2	1	3	7	9	2	3	1	1	1	13
OTU_411	40	7	10	7	23	2	11	13	14	51	15	23	8	4	12	5	2	11
OTU_804	3	0	5	6	12	1	3	0	5	4	0	1	1	1	1	0	1	3
OTU_15	261	76	184	63	334	316	16	2	213	114	315	221	100	118	114	328	316	16
OTU_532	2	10	11	19	14	8	7	15	4	33	14	41	8	5	3	2	8	7
OTU_1187	0	0	0	0	1	0	2	0	8	0	0	2	1	0	0	2	0	2
OTU_1636	0	1	0	0	0	0	3	0	1	0	0	0	0	0	0	2	0	3
OTU_2059	1	4	3	7	3	3	3	9	6	0	2	1	5	5	9	4	3	3
OTU_401	3	2	2	8	5	7	1	2	2	8	7	20	5	9	4	3	7	1
OTU_2150	2	0	1	0	0	0	2	0	0	2	0	0	2	0	1	1	0	2
OTU_377	5	2	6	1	5	4	1	4	1	5	6	21	15	7	2	7	4	1
OTU_1242	3	0	2	3	2	1	0	0	0	1	0	3	0	3	0	0	1	0
OTU_6126	0	0	1	0	0	0	2	3	0	0	0	1	0	1	0	0	0	2
OTU_7527	7	0	0	0	0	0	4	11	0	0	0	0	0	0	0	0	0	4
OTU_4979	0	1	2	2	0	0	1	0	0	0	0	0	1	0	0	5	0	1
OTU_1010	5	3	21	4	9	4	2	0	7	7	5	3	0	3	5	8	4	2
OTU_1175	0	4	2	0	0	1	1	2	2	7	4	8	4	1	4	5	1	1
OTU_3371	8	4	6	3	16	15	2	0	8	5	8	8	1	2	7	16	15	2
OTU_1566	2	0	0	0	0	1	2	0	0	1	2	1	0	0	1	0	1	2
OTU_10903	6	8	3	8	4	13	8	9	11	10	14	5	12	6	9	10	13	8
OTU_1447	0	1	0	1	1	0	0	1	3	1	1	2	1	3	2	0	0	0
OTU_198	11	5	28	7	15	49	9	21	17	28	36	10	19	14	31	19	49	9
OTU_5861	0	0	0	0	2	0	2	0	0	0	0	0	0	0	0	0	0	2
OTU_936	0	3	12	2	2	5	3	9	5	1	3	4	17	2	3	3	5	3
OTU_1328	16	15	17	12	11	39	6	18	25	5	11	16	30	15	16	16	39	6
OTU_954	2	1	6	0	14	0	3	0	9	11	17	3	0	0	2	5	0	3
OTU_2884	9	12	7	7	2	5	4	5	5	6	0	8	3	3	8	2	5	4
OTU_9251	1	1	0	3	1	0	2	3	0	1	0	0	0	1	0	0	0	2
OTU_405	13	6	16	9	16	9	6	39	10	17	5	9	18	5	5	5	9	6
OTU_457	2	17	12	9	4	16	22	7	16	2	17	17	6	7	4	2	16	22
OTU_8861	0	0	0	0	0	0	1	0	0	0	0	0	0	0	0	0	0	1
OTU_3169	0	1	2	2	0	0	1	1	0	0	0	0	0	0	0	0	0	1
OTU_1752	0	1	0	3	1	0	12	7	0	0	0	0	0	0	0	0	0	12
OTU_2301	0	1	0	1	0	0	3	1	1	0	1	0	1	0	0	0	0	3
OTU_3074	5	2	1	0	4	1	3	1	5	2	3	1	0	0	3	6	1	3
OTU_695	7	2	5	2	2	1	3	5	2	5	1	5	1	0	0	3	1	3
OTU_96	0	36	0	1	0	7	1	0	0	0	0	0	358	1	0	0	7	1
OTU_11098	3	3	0	2	3	4	1	3	0	3	0	3	2	3	6	1	4	1
OTU_499	3	1	14	16	20	11	8	8	15	11	8	12	13	12	9	5	11	8
OTU_1584	0	3	0	1	0	0	0	0	3	4	1	1	0	0	0	1	0	0
OTU_1911	0	0	1	0	0	0	1	0	1	0	1	0	0	2	3	1	0	1
OTU_1009	13	19	9	9	8	8	6	9	47	13	12	18	5	8	10	1	8	6
OTU_708	0	3	3	3	4	1	1	0	4	3	0	11	1	0	0	0	1	1
OTU_6299	13	3	6	7	5	0	16	28	0	10	2	0	0	1	2	3	0	16
OTU_1136	0	7	2	4	0	5	3	0	2	1	2	0	1	0	3	1	5	3
OTU_9702	0	0	3	2	0	0	3	1	0	2	0	0	0	2	0	0	0	3
OTU_994	1	0	0	0	3	0	1	0	1	21	4	3	1	0	0	0	0	1
OTU_1468	2	0	1	0	0	0	0	0	0	2	0	0	0	0	0	0	0	0
OTU_788	1	1	2	5	0	9	6	4	1	1	2	0	5	3	5	6	9	6
OTU_3421	9	1	0	0	1	0	1	0	0	2	0	0	0	0	1	1	0	1
OTU_1632	0	0	2	0	4	0	1	0	0	1	1	0	0	0	0	0	0	1
OTU_3459	3	0	0	3	1	0	0	2	0	1	0	0	0	0	1	1	0	0
OTU_1803	3	1	3	0	4	0	1	0	0	2	0	2	1	0	0	1	0	1
OTU_1782	0	0	0	0	0	2	0	0	0	1	1	0	0	3	1	0	2	0
OTU_3392	0	10	9	3	6	5	2	5	0	4	0	3	17	5	0	0	5	2
OTU_4869	0	0	0	0	0	1	1	0	0	0	1	0	0	0	3	0	1	1
OTU_878	1	1	4	2	3	6	2	3	2	4	2	4	4	1	4	5	6	2
OTU_295	13	14	22	6	3	4	2	4	41	4	10	53	11	13	18	20	4	2
OTU_10650	1	7	1	3	0	0	4	1	0	2	0	1	10	7	1	0	0	4
OTU_351	2	5	14	1	1	8	1	0	0	12	13	7	4	0	9	5	8	1
OTU_519	3	4	0	3	0	3	6	4	3	12	5	5	1	0	3	5	3	6
OTU_61	0	0	0	0	1	1	1	0	0	1	0	0	0	0	0	0	1	1
OTU_1900	5	13	18	14	10	15	10	4	2	5	14	9	3	10	10	3	15	10
OTU_6418	3	4	3	2	1	13	1	2	6	3	1	6	2	9	5	14	13	1
OTU_272	21	0	17	1	14	19	4	3	16	7	12	18	1	7	5	15	19	4
OTU_448	12	0	11	7	16	7	2	0	13	4	11	23	1	1	5	5	7	2
OTU_2441	0	20	15	4	2	4	4	1	1	3	4	6	2	1	8	4	4	4
OTU_1232	1	0	0	0	0	0	6	0	0	0	1	0	0	0	0	0	0	6
OTU_317	1	3	15	1	28	9	1	0	29	2	50	2	0	0	19	28	9	1
OTU_827	16	0	7	1	3	6	2	0	5	1	4	1	0	0	1	7	6	2
OTU_4987	0	0	0	0	1	0	3	1	0	1	0	0	0	0	0	0	0	3
OTU_1122	0	0	2	2	2	1	3	0	0	0	0	0	0	2	1	2	1	3
OTU_2444	13	4	8	0	4	16	5	7	11	8	18	16	5	5	15	6	16	5
OTU_492	6	2	9	3	12	6	1	1	1	1	6	13	1	2	20	21	6	1
OTU_3643	3	0	3	0	0	1	2	1	3	2	1	5	4	0	1	0	1	2
OTU_145	21	11	87	11	67	17	16	17	79	41	160	26	25	14	45	69	17	16
OTU_1204	0	0	0	2	0	1	0	0	2	2	0	4	3	0	1	3	1	0
OTU_7532	2	0	1	2	1	0	1	2	2	3	0	0	0	1	4	0	0	1
OTU_1568	0	1	2	4	1	0	1	0	1	0	0	1	2	0	2	0	0	1
OTU_3156	18	0	3	3	5	4	1	1	2	2	5	4	0	2	3	10	4	1
OTU_1886	1	1	0	0	1	0	0	0	0	2	0	0	0	0	0	0	0	0
OTU_3244	1	1	0	0	0	0	3	1	0	0	0	0	0	0	0	1	0	3
OTU_2661	13	0	9	2	2	0	0	0	8	3	8	3	0	0	0	2	0	0
OTU_1600	0	0	1	0	0	0	1	3	0	2	0	0	0	0	0	0	0	1
OTU_263	14	3	6	7	11	7	11	15	1	23	12	9	15	4	9	5	7	11
OTU_1152	0	0	2	1	3	1	1	0	1	0	0	0	1	5	2	0	1	1
OTU_1093	0	1	4	0	2	0	1	1	3	1	1	4	0	1	2	5	0	1
OTU_2347	3	23	9	19	7	8	3	10	6	11	0	8	3	34	28	22	8	3
OTU_10204	0	2	0	2	0	0	4	1	1	1	0	0	0	0	2	0	0	4
OTU_1657	1	0	1	0	1	0	2	2	0	0	0	0	5	2	0	0	0	2
OTU_2648	5	3	10	17	13	9	2	10	3	9	5	2	1	5	3	6	9	2
OTU_1112	2	2	0	3	5	3	2	2	2	3	4	5	4	6	1	1	3	2
OTU_1482	0	2	3	1	1	1	0	0	0	0	0	0	0	0	3	0	1	0
OTU_2673	0	1	0	0	0	0	3	0	0	0	1	0	0	0	0	0	0	3
OTU_1559	0	0	2	0	1	0	1	0	0	0	0	2	2	0	3	1	0	1
OTU_1006	4	6	8	7	13	4	3	9	2	14	7	15	5	9	4	0	4	3
OTU_961	9	4	4	4	7	11	13	4	10	12	4	6	1	8	5	10	11	13
OTU_1336	2	3	3	2	0	1	0	3	6	3	4	8	1	1	3	5	1	0
OTU_5436	0	1	2	2	1	0	0	0	1	0	2	1	0	1	3	5	0	0
OTU_450	8	1	2	3	1	1	2	7	1	5	7	5	0	6	3	14	1	2
OTU_6580	2	1	3	1	1	3	1	1	4	1	3	3	3	0	3	3	3	1
OTU_9629	2	12	1	8	0	11	6	3	3	1	0	3	10	5	6	16	11	6
OTU_1246	2	1	0	1	2	0	2	0	4	2	2	0	0	0	2	1	0	2
OTU_1169	3	9	4	6	0	3	1	1	4	3	1	3	4	3	4	5	3	1
OTU_2007	0	1	0	0	0	0	0	5	0	0	0	2	0	0	1	0	0	0
OTU_907	15	0	2	1	3	4	4	0	8	3	4	6	0	5	0	3	4	4
OTU_383	8	6	2	12	14	11	4	26	7	7	6	7	5	4	3	9	11	4
OTU_459	19	15	30	26	18	1	12	22	43	25	23	49	28	28	20	17	1	12
OTU_571	38	4	7	0	9	4	4	1	16	9	37	14	3	2	20	24	4	4
OTU_262	9	4	1	0	5	17	3	0	5	3	2	4	0	3	8	18	17	3
OTU_1079	12	12	12	8	25	6	1	5	7	18	26	34	5	3	3	2	6	1
OTU_864	3	2	3	4	2	1	3	8	4	5	3	19	6	3	1	4	1	3
OTU_1492	0	0	0	0	1	0	0	0	1	0	2	1	1	1	2	0	0	0
OTU_3798	4	0	0	2	0	0	0	3	3	0	0	1	3	3	1	0	0	0
OTU_5705	0	1	1	9	1	4	3	3	0	0	0	0	2	7	5	4	4	3
OTU_1237	0	0	3	4	1	2	5	3	1	11	1	0	0	0	7	1	2	5
OTU_2050	0	0	0	0	0	1	1	0	0	0	0	1	0	0	0	1	1	1
OTU_8413	0	0	0	0	0	0	1	0	0	0	0	0	0	0	0	0	0	1
OTU_11091	0	0	0	0	0	0	1	0	0	0	0	0	0	0	0	0	0	1
OTU_3450	0	0	0	0	2	1	1	0	0	1	1	0	0	0	0	2	1	1
OTU_5598	2	0	0	0	0	0	2	1	0	0	0	0	0	0	0	1	0	2
OTU_2379	0	0	0	1	0	0	1	0	2	3	0	0	2	0	1	3	0	1
OTU_611	3	3	9	2	3	7	3	11	3	5	5	12	6	3	6	9	7	3
OTU_655	11	6	17	3	4	0	10	14	8	20	4	8	7	6	5	6	0	10
OTU_2468	1	0	2	1	3	0	1	2	1	3	2	1	1	2	4	0	0	1
OTU_1052	0	2	0	0	1	4	1	1	0	0	0	1	1	3	1	1	4	1
OTU_10880	2	2	6	3	13	25	4	3	2	5	3	6	4	4	9	12	25	4
OTU_1525	0	0	0	0	0	0	2	0	0	0	0	0	0	0	0	0	0	2
OTU_1277	0	0	0	0	0	0	0	0	0	0	0	0	0	0	0	0	0	0
OTU_1412	2	0	0	0	1	0	0	0	3	2	4	1	0	2	1	3	0	0
OTU_2028	0	0	0	0	2	0	2	0	0	2	0	0	0	0	1	0	0	2
OTU_1881	0	2	0	0	0	0	1	0	5	0	2	0	0	0	0	0	0	1
OTU_2275	0	17	13	7	10	1	4	0	15	3	13	9	50	8	16	15	1	4
OTU_3972	1	2	1	4	0	2	0	0	1	0	3	0	2	3	0	2	2	0
OTU_6022	4	1	0	0	1	0	1	0	0	0	4	0	0	0	1	0	0	1
OTU_509	4	4	10	2	2	14	8	5	7	5	5	23	11	13	10	7	14	8
OTU_887	4	0	2	0	0	0	1	0	4	1	5	0	0	0	1	4	0	1
OTU_4587	0	0	0	0	0	0	0	0	1	0	0	1	0	2	0	0	0	0
OTU_1451	5	0	1	1	3	0	0	0	1	3	4	2	2	1	0	0	0	0
OTU_469	6	10	9	7	3	26	1	11	7	6	11	11	13	2	8	6	26	1
OTU_3585	4	1	1	0	1	1	1	3	1	1	2	1	1	0	0	0	1	1
OTU_10286	0	0	0	0	0	0	0	0	0	0	0	1	1	1	0	0	0	0
OTU_2136	2	0	0	0	0	0	2	0	0	0	1	0	0	0	0	0	0	2
OTU_653	0	4	7	4	2	5	1	0	21	2	5	9	8	3	6	43	5	1
OTU_722	1	3	8	5	1	2	4	6	3	5	0	9	4	5	5	2	2	4
OTU_723	0	6	3	1	4	0	2	0	0	2	0	8	5	1	6	0	0	2
OTU_1324	1	0	4	1	0	0	0	0	2	1	3	1	0	0	2	1	0	0
OTU_631	4	4	11	16	10	3	3	2	20	2	9	6	10	8	15	9	3	3
OTU_1645	5	2	2	2	2	1	6	0	1	1	4	3	1	1	5	1	1	6
OTU_4528	0	2	1	1	0	0	2	1	0	0	1	1	0	1	0	0	0	2
OTU_2657	0	0	1	0	2	1	0	0	2	1	0	0	0	0	1	0	1	0
OTU_2645	3	1	1	3	3	0	1	2	1	1	2	2	0	0	1	0	0	1
OTU_7633	0	1	0	0	0	0	0	0	0	0	0	0	1	1	0	0	0	0
OTU_1850	0	1	1	0	1	0	3	2	2	3	0	0	2	1	0	2	0	3
OTU_1582	2	0	0	0	0	0	2	0	0	1	0	0	0	0	0	0	0	2
OTU_1116	1	1	1	1	1	19	3	0	7	2	5	2	1	1	3	3	19	3
OTU_6764	3	12	15	7	23	32	2	9	22	20	34	13	6	6	17	16	32	2
OTU_11013	0	0	0	0	0	0	1	0	0	3	1	2	0	0	1	3	0	1
OTU_1234	1	0	0	0	0	0	4	2	0	0	0	0	0	0	0	1	0	4
OTU_818	0	1	6	4	4	3	2	0	2	0	0	7	0	0	0	0	3	2
OTU_1289	0	2	0	0	1	0	2	1	4	0	3	2	4	0	0	3	0	2
OTU_1132	6	0	0	2	0	0	1	2	0	4	2	0	0	1	0	0	0	1
OTU_1648	2	0	0	0	0	0	1	1	0	1	0	1	0	0	0	1	0	1
OTU_9827	3	0	3	2	11	9	3	3	2	14	1	5	1	1	7	5	9	3
OTU_709	8	2	15	2	2	2	3	11	15	8	5	9	3	7	5	7	2	3
OTU_955	1	0	2	4	0	2	1	1	0	2	0	1	0	0	0	1	2	1
OTU_11177	0	0	4	0	1	8	1	1	0	1	2	0	2	1	1	1	8	1
OTU_292	0	1	3	7	3	3	1	1	23	7	15	10	6	2	8	14	3	1
OTU_9168	0	6	0	3	0	0	3	0	0	0	0	1	0	9	2	3	0	3
OTU_1725	1	0	0	2	5	2	2	2	1	3	1	2	2	3	0	0	2	2
OTU_76	31	25	34	66	59	67	6	13	16	58	44	273	30	31	40	34	67	6
OTU_1630	1	0	0	2	0	0	2	2	1	0	0	0	0	1	3	0	0	2
OTU_3213	2	12	3	20	0	17	4	6	9	9	2	9	7	20	19	15	17	4
OTU_971	0	2	0	0	0	2	1	1	0	0	0	4	7	4	5	5	2	1
OTU_276	1	35	17	13	0	12	3	0	9	7	41	40	5	1	5	2	12	3
OTU_2359	0	9	4	11	11	17	3	5	5	22	5	10	4	1	3	1	17	3
OTU_1883	0	0	0	0	0	4	2	0	0	1	0	0	0	1	1	0	4	2
OTU_1105	1	1	1	6	2	2	3	2	2	2	3	2	1	3	1	1	2	3
OTU_621	0	1	8	2	2	2	1	1	6	0	7	2	2	1	0	7	2	1
OTU_6693	2	3	2	5	1	4	2	3	2	2	2	1	2	3	2	4	4	2
OTU_1943	0	0	1	0	0	1	0	0	0	0	1	0	1	0	0	2	1	0
OTU_1719	0	0	0	1	0	0	0	0	0	0	0	0	2	0	2	1	0	0
OTU_688	8	7	8	6	0	8	2	5	9	4	2	5	0	2	7	4	8	2
OTU_7635	0	0	0	0	0	0	2	0	0	0	0	0	0	0	0	0	0	2
OTU_2365	0	2	0	1	1	1	1	0	3	0	4	3	0	1	0	0	1	1
OTU_7741	1	0	0	0	0	0	2	0	0	0	0	0	0	0	0	0	0	2
OTU_380	24	0	6	3	15	4	6	11	5	3	4	2	2	0	4	10	4	6
OTU_807	1	8	6	6	0	7	1	0	4	5	6	14	3	2	7	7	7	1
OTU_830	3	1	6	10	13	5	2	1	3	4	1	8	3	1	0	1	5	2
OTU_5892	0	0	3	0	1	1	0	3	2	2	1	4	0	4	1	1	1	0
OTU_4474	0	0	0	1	0	3	0	1	0	0	0	0	0	0	1	0	3	0
OTU_2236	0	0	0	0	0	0	1	1	3	0	1	0	0	0	0	0	0	1
OTU_433	6	4	4	4	8	15	1	1	15	2	11	8	4	7	16	18	15	1
OTU_1909	1	0	2	0	0	0	1	1	0	1	0	0	0	0	1	0	0	1
OTU_584	3	4	2	2	5	4	3	3	1	9	2	2	1	3	4	12	4	3
OTU_9980	0	0	1	2	1	1	1	1	1	0	0	1	2	1	0	0	1	1
OTU_2804	0	0	0	0	0	0	2	0	0	0	0	0	0	0	0	0	0	2
OTU_3396	4	1	0	2	1	0	0	1	1	1	0	2	1	0	1	0	0	0
OTU_2185	3	6	3	0	9	3	2	4	17	3	4	3	2	5	2	4	3	2
OTU_8840	0	2	0	0	3	0	0	0	3	0	0	0	0	1	1	0	0	0
OTU_9658	1	8	3	9	11	0	4	8	13	8	4	5	6	8	8	4	0	4
OTU_8411	0	0	0	0	0	0	1	0	0	0	0	0	0	0	0	0	0	1
OTU_803	32	4	5	5	8	8	3	10	8	6	3	4	3	2	2	8	8	3
OTU_3153	0	1	0	1	0	0	2	0	0	0	0	0	0	1	0	0	0	2
OTU_3123	14	3	9	1	7	3	0	0	9	5	3	2	1	3	6	3	3	0
OTU_1262	3	0	0	5	2	0	3	0	0	1	1	0	0	1	0	1	0	3
OTU_7823	0	2	0	0	0	0	0	0	0	0	0	0	0	0	0	0	0	0
OTU_3993	2	1	2	2	0	2	1	3	15	5	7	9	5	1	0	3	2	1
OTU_941	26	10	35	20	21	17	9	34	17	39	18	44	6	7	21	11	17	9
OTU_1792	0	0	1	0	0	0	0	0	0	0	4	0	1	0	0	1	0	0
OTU_2125	2	0	1	0	0	0	1	0	0	0	4	0	0	0	1	0	0	1
OTU_3841	8	4	1	0	0	1	2	3	1	1	1	3	3	4	0	1	1	2
OTU_1390	0	0	0	0	5	0	1	0	0	0	9	0	0	0	0	0	0	1
OTU_610	0	4	1	1	0	4	0	0	6	3	22	0	11	10	7	7	4	0
OTU_7244	3	1	0	1	0	0	1	2	0	0	0	2	3	3	1	1	0	1
OTU_7974	4	2	1	3	3	8	1	1	0	1	5	1	1	1	5	2	8	1
OTU_1101	1	0	2	0	0	0	2	2	5	1	1	3	5	1	0	2	0	2
OTU_512	3	2	3	7	0	0	10	13	1	7	0	1	4	3	1	0	0	10
OTU_10657	0	4	2	0	0	0	2	2	0	2	0	0	0	0	0	2	0	2
OTU_2090	0	0	0	0	0	0	5	0	0	0	0	0	0	0	2	0	0	5
OTU_9666	0	5	9	2	0	0	3	0	2	0	1	6	2	7	0	1	0	3
OTU_516	31	13	38	15	61	60	2	8	41	38	60	24	20	16	42	41	60	2
OTU_2453	0	1	3	0	0	0	1	0	0	0	0	1	0	0	0	2	0	1
OTU_7827	0	2	0	1	0	0	2	0	0	0	0	0	0	0	0	0	0	2
OTU_2323	20	14	73	5	34	21	4	5	48	25	80	28	26	3	42	42	21	4
OTU_756	0	1	2	1	2	0	2	5	6	3	0	3	3	1	2	1	0	2
OTU_1785	0	0	0	2	2	0	1	1	0	0	0	1	0	0	3	0	0	1
OTU_6466	9	2	3	2	8	1	6	4	1	1	3	2	1	0	2	9	1	6
OTU_2767	5	1	3	0	4	7	2	0	2	2	4	0	1	0	3	0	7	2
OTU_3832	12	0	2	4	3	2	1	0	6	3	16	3	0	0	3	3	2	1
OTU_1031	1	10	6	2	3	0	1	6	6	3	7	5	1	1	4	1	0	1
OTU_1338	0	0	0	4	0	0	2	5	0	0	0	0	2	0	0	0	0	2
OTU_507	4	6	7	4	6	4	1	2	8	11	6	4	1	3	3	5	4	1
OTU_1268	2	1	2	2	4	1	3	4	2	1	0	4	1	0	4	3	1	3
OTU_463	13	12	7	3	32	7	7	0	16	14	24	7	1	4	8	6	7	7
OTU_1304	3	2	2	6	5	1	2	3	6	3	3	11	1	3	0	0	1	2
OTU_2997	1	0	0	0	0	0	1	0	0	0	0	0	0	0	0	0	0	1
OTU_1497	0	1	1	2	0	1	2	1	1	0	0	3	2	0	0	1	1	2
OTU_1870	0	0	1	0	2	0	1	0	1	2	1	2	1	0	3	0	0	1
OTU_1200	2	3	3	1	4	1	3	0	4	5	1	6	0	2	0	2	1	3
OTU_713	3	9	6	1	2	7	3	17	6	6	10	3	3	2	3	0	7	3
OTU_479	0	6	12	1	13	2	3	1	15	14	5	5	5	0	17	16	2	3
OTU_9554	0	0	2	1	0	0	3	0	0	2	0	0	0	0	0	0	0	3
OTU_7407	13	15	15	8	5	16	4	4	15	5	10	14	5	9	1	1	16	4
OTU_2255	2	0	3	1	2	3	1	1	1	1	0	3	1	1	1	2	3	1
OTU_930	0	2	0	1	0	0	1	0	0	1	0	0	0	0	0	1	0	1
OTU_5942	2	3	2	4	1	0	6	4	0	0	0	0	0	0	0	0	0	6
OTU_490	1	0	9	6	6	2	3	2	6	1	1	5	0	7	11	12	2	3
OTU_1014	0	1	2	1	1	0	6	4	2	1	1	1	0	0	2	7	0	6
OTU_3	3	3	2	3	0	3	0	5	2	3	1	2	3	0	2	2	3	0
OTU_2011	0	0	0	0	0	0	2	0	0	0	0	0	0	0	0	0	0	2
OTU_962	18	1	2	0	4	2	3	2	4	6	9	11	2	1	5	0	2	3
OTU_669	23	18	22	8	10	9	6	10	55	8	17	21	18	16	14	12	9	6
OTU_2568	2	2	23	6	4	2	5	14	9	5	7	9	5	5	3	9	2	5
OTU_1845	2	2	0	0	0	0	6	5	4	2	0	0	1	2	1	1	0	6
OTU_1560	1	0	0	0	2	1	1	0	1	1	1	3	0	0	0	1	1	1
OTU_2903	1	3	2	4	1	1	2	4	0	1	1	6	0	1	5	3	1	2
OTU_3960	2	0	1	0	0	1	1	0	1	1	0	0	0	0	0	0	1	1
OTU_10691	0	0	2	0	0	1	1	0	0	0	0	0	0	0	0	0	1	1
OTU_6997	0	5	3	1	0	1	1	0	2	5	0	2	1	3	0	2	1	1
OTU_354	11	10	13	16	41	17	5	8	10	21	12	33	13	20	2	1	17	5
OTU_335	4	3	42	5	21	44	5	4	18	32	15	31	2	8	11	18	44	5
OTU_340	4	0	11	3	4	10	1	6	8	7	24	19	0	0	9	10	10	1
OTU_5396	2	3	1	3	1	0	2	1	0	2	3	3	1	0	2	2	0	2
OTU_4433	0	1	0	3	1	0	0	0	0	1	0	1	2	3	3	3	0	0
OTU_331	12	4	25	6	19	42	13	8	5	14	25	14	5	2	10	18	42	13
OTU_8311	0	0	0	0	0	0	1	0	0	0	0	0	0	0	0	0	0	1
OTU_720	2	1	6	2	0	0	2	0	2	4	6	2	1	3	0	3	0	2
OTU_1130	6	0	2	4	8	2	3	1	5	0	3	1	1	5	0	4	2	3
OTU_7272	2	0	2	1	0	0	1	0	2	0	1	0	0	1	2	0	0	1
OTU_1361	0	0	0	11	2	8	6	0	4	0	1	2	0	1	1	1	8	6
OTU_1271	0	1	0	2	6	0	5	1	0	0	0	0	1	1	0	0	0	5
OTU_397	2	4	1	3	4	0	3	2	8	5	2	8	0	3	1	0	0	3
OTU_1872	0	0	0	1	0	0	1	0	0	0	0	2	0	0	0	0	0	1
OTU_7174	0	2	0	0	0	1	3	1	0	0	0	0	0	0	0	0	1	3
OTU_287	0	0	0	0	0	0	0	0	0	0	0	0	0	0	0	0	0	0
OTU_2257	0	1	3	0	2	0	1	4	0	2	1	1	1	0	1	0	0	1
OTU_1769	0	2	3	1	5	3	0	0	15	2	7	3	1	1	3	2	3	0
OTU_8301	2	7	11	49	7	41	3	6	4	7	1	23	2	13	71	70	41	3
OTU_1032	1	3	1	0	0	0	0	0	0	0	0	5	0	1	0	0	0	0
OTU_10460	0	1	3	2	0	0	0	0	0	3	2	4	0	1	1	6	0	0
OTU_593	9	7	14	4	10	12	1	1	12	26	32	11	7	8	7	7	12	1
OTU_236	0	0	0	0	0	0	2	0	0	0	0	2	0	0	0	0	0	2
OTU_1841	1	0	1	0	0	1	2	0	0	0	0	0	0	0	0	0	1	2
OTU_2793	0	0	0	0	0	1	1	0	3	0	2	2	0	0	1	1	1	1
OTU_3412	2	0	0	0	0	0	1	3	0	0	0	0	0	0	0	1	0	1
OTU_4133	1	0	1	0	1	0	1	1	0	0	0	0	0	0	0	4	0	1
OTU_536	1	4	13	5	12	0	1	0	11	4	5	5	10	9	10	6	0	1
OTU_942	3	1	2	2	2	1	3	0	0	4	3	2	0	2	2	3	1	3
OTU_3176	6	13	9	14	4	9	2	1	6	4	1	4	3	5	10	7	9	2
OTU_1522	0	3	2	2	2	3	1	0	1	6	2	0	1	1	5	1	3	1
OTU_1387	13	1	0	1	0	2	1	2	3	1	3	4	2	2	0	6	2	1
OTU_224	27	5	57	10	32	293	1	11	24	26	164	10	21	16	20	80	293	1
OTU_1206	0	2	2	1	2	0	2	4	1	1	0	1	4	2	2	2	0	2
OTU_5838	0	0	0	0	0	0	0	1	0	1	2	0	0	0	3	0	0	0
OTU_1502	0	4	5	1	6	4	0	3	2	4	6	4	5	3	8	5	4	0
OTU_1979	0	0	3	2	0	0	1	0	0	0	0	0	0	0	0	0	0	1
OTU_6888	0	2	0	0	0	0	1	1	0	0	0	0	0	0	0	0	0	1
OTU_2202	0	0	1	1	0	0	2	0	0	0	0	0	0	0	1	1	0	2
OTU_1466	0	0	0	1	0	0	1	0	0	1	0	0	0	0	0	0	0	1
OTU_7981	1	1	0	0	1	5	0	1	2	0	1	2	0	0	0	0	5	0
OTU_799	0	0	1	0	0	0	1	0	0	1	0	5	0	1	1	0	0	1
OTU_999	0	0	2	0	3	0	3	0	1	2	1	3	0	1	5	0	0	3
OTU_9665	2	6	4	6	1	3	2	3	1	0	0	2	1	5	10	7	3	2
OTU_129	64	8	29	29	56	44	3	20	34	32	33	9	7	20	52	40	44	3
OTU_1429	1	4	0	1	0	0	2	0	1	0	0	0	1	0	1	0	0	2
OTU_8705	0	0	0	0	0	0	0	0	1	1	0	1	0	0	0	0	0	0
OTU_1825	21	6	14	3	17	18	2	4	10	10	8	6	2	9	9	25	18	2
OTU_8738	1	1	0	3	2	1	4	1	0	1	1	1	0	3	1	0	1	4
OTU_9630	0	0	0	0	0	0	1	0	0	0	0	0	0	0	0	0	0	1
OTU_428	4	9	11	2	3	8	6	4	8	18	15	14	4	6	4	7	8	6
OTU_1290	0	1	3	1	0	1	3	0	8	4	1	8	3	5	4	2	1	3
OTU_2902	0	0	0	0	0	0	0	0	0	0	0	0	0	0	0	0	0	0
OTU_759	0	3	2	2	0	0	2	1	0	5	1	0	2	3	0	3	0	2
OTU_1241	0	4	1	0	1	2	1	0	3	3	0	0	0	1	0	2	2	1
OTU_1108	2	3	6	0	7	3	4	13	4	4	5	11	3	3	2	2	3	4
OTU_577	11	5	30	2	6	11	1	2	16	7	27	28	9	1	24	5	11	1
OTU_2203	0	1	0	1	0	0	3	0	3	0	2	0	0	1	0	0	0	3
OTU_2479	4	0	9	2	7	57	3	0	4	4	40	12	1	0	9	22	57	3
OTU_904	10	4	10	5	9	4	3	10	11	10	23	19	12	3	11	6	4	3
OTU_6308	0	5	3	3	0	3	1	1	0	0	0	2	3	4	6	8	3	1
OTU_5710	3	0	1	2	2	0	3	0	0	1	0	1	0	1	1	0	0	3
OTU_1225	2	1	0	2	1	0	6	1	2	10	2	1	1	2	2	0	0	6
OTU_6458	0	0	1	0	1	0	1	2	0	0	0	2	0	0	0	0	0	1
OTU_8358	1	0	0	0	1	4	1	0	0	0	1	0	0	0	0	2	4	1
OTU_464	32	0	7	3	7	5	1	14	3	5	5	2	2	4	3	1	5	1
OTU_988	0	19	7	0	7	5	1	0	28	2	1	7	0	0	0	0	5	1
OTU_2160	0	0	0	3	0	0	0	0	0	0	0	0	0	0	0	0	0	0
OTU_792	1	2	2	3	0	0	1	4	1	3	4	5	1	1	1	1	0	1
OTU_2398	5	9	13	3	9	3	1	4	9	5	6	6	7	7	5	7	3	1
OTU_6139	5	0	0	1	1	0	2	1	0	0	1	0	1	0	0	2	0	2
OTU_1209	0	1	0	3	0	0	0	0	0	3	2	0	0	1	5	3	0	0
OTU_764	9	2	9	8	1	1	1	4	2	4	5	9	0	2	5	11	1	1
OTU_1682	0	0	1	0	0	1	2	2	3	1	2	2	1	1	2	2	1	2
OTU_865	0	2	1	1	3	0	1	1	0	0	1	1	1	0	8	3	0	1
OTU_604	13	1	4	3	3	10	2	7	2	4	4	4	3	5	3	1	10	2
OTU_2373	0	0	2	0	0	1	0	1	0	0	0	0	1	0	1	1	1	0
OTU_758	0	2	3	1	5	2	2	3	0	1	0	4	5	4	4	0	2	2
OTU_1827	0	1	3	4	5	3	2	1	5	5	1	1	4	1	0	1	3	2
OTU_1318	3	0	4	0	1	0	2	0	0	1	0	1	8	1	0	1	0	2
OTU_245	53	3	15	14	72	25	8	30	10	31	19	9	4	8	14	7	25	8
OTU_4887	0	0	0	0	0	0	1	0	0	0	0	0	0	0	0	0	0	1
OTU_7763	0	0	0	0	0	0	1	0	0	0	0	0	0	0	0	0	0	1
OTU_393	3	3	25	1	9	28	2	1	14	7	14	13	1	8	9	4	28	2
OTU_5084	0	1	0	0	0	0	1	0	1	1	0	2	0	1	7	0	0	1
OTU_1784	3	2	7	0	1	0	1	0	2	8	1	4	0	0	1	0	0	1
OTU_102	0	0	0	0	0	0	0	3	0	0	0	2	1	0	1	0	0	0
OTU_1829	0	0	0	0	0	0	1	0	0	0	2	1	0	0	2	0	0	1
OTU_2897	0	0	0	0	0	0	1	0	0	0	0	0	0	0	0	0	0	1
OTU_739	3	3	5	5	11	0	2	3	6	7	1	6	2	9	11	0	0	2
OTU_3997	3	5	11	3	3	7	1	2	1	3	2	8	3	3	0	3	7	1
OTU_2755	0	0	0	0	0	0	1	1	0	2	0	0	0	0	0	0	0	1
OTU_1331	0	1	1	2	2	1	0	2	1	1	1	1	1	1	0	0	1	0
OTU_10265	0	0	0	2	0	0	3	0	0	2	0	0	0	1	0	0	0	3
OTU_644	0	2	13	2	0	14	0	0	18	3	28	0	0	4	7	15	14	0
OTU_11041	0	0	2	0	0	1	2	4	0	3	0	0	3	0	0	0	1	2
OTU_1349	1	1	0	0	3	0	2	0	1	2	0	0	0	2	1	3	0	2
OTU_7920	2	2	0	1	0	3	1	1	2	0	0	1	0	0	2	1	3	1
OTU_5746	0	0	1	0	0	2	2	2	0	1	0	0	0	0	0	1	2	2
OTU_3210	2	4	2	4	6	6	3	2	2	3	2	9	1	4	2	0	6	3
OTU_3332	0	0	3	0	0	3	1	1	4	0	1	2	0	1	2	5	3	1
OTU_1461	1	0	0	1	0	1	1	0	1	1	4	3	0	0	0	1	1	1
OTU_1266	0	3	3	3	0	0	2	2	3	2	0	2	4	9	2	6	0	2
OTU_4165	0	0	0	0	0	0	1	0	0	0	0	0	4	0	0	0	0	1
OTU_811	0	5	2	7	12	1	3	7	2	12	1	13	3	1	3	0	1	3
OTU_1860	0	0	0	1	1	0	1	0	2	1	0	2	1	0	0	0	0	1
OTU_4138	6	1	0	0	1	2	1	2	0	2	4	0	2	0	0	3	2	1
OTU_10634	2	3	16	4	12	49	0	4	14	7	20	4	11	8	3	11	49	0
OTU_628	10	1	4	2	3	1	3	0	2	3	6	5	0	1	2	2	1	3
OTU_359	6	13	11	26	24	14	7	7	4	33	5	20	11	12	5	0	14	7
OTU_3819	0	1	1	0	0	0	1	2	0	0	0	0	2	2	0	0	0	1
OTU_2070	0	0	0	1	0	0	0	0	0	0	0	0	0	0	0	0	0	0
OTU_9280	5	6	4	0	2	3	3	7	10	2	6	1	3	1	2	6	3	3
OTU_1044	1	8	4	2	0	1	3	0	7	0	6	1	0	1	3	4	1	3
OTU_3166	1	0	9	9	7	11	1	2	6	6	2	14	11	5	3	4	11	1
OTU_240	20	5	18	5	21	22	8	14	27	6	29	35	0	0	7	30	22	8
OTU_1005	35	2	8	2	8	6	2	4	4	1	3	4	2	1	3	9	6	2
OTU_2290	0	0	0	1	0	0	1	0	0	1	3	0	1	0	1	0	0	1
OTU_10281	0	0	1	0	0	0	0	0	0	0	0	0	0	0	0	0	0	0
OTU_1371	0	0	0	0	0	1	2	0	0	0	1	0	0	0	0	0	1	2
OTU_736	4	4	7	4	5	0	2	2	14	7	1	4	4	1	12	7	0	2
OTU_1742	7	0	0	1	0	0	2	0	1	2	0	1	0	1	0	0	0	2
OTU_10397	0	0	0	0	0	0	1	0	0	0	1	0	0	0	0	0	0	1
OTU_1115	1	4	0	1	0	0	2	5	0	1	2	1	1	0	0	0	0	2
OTU_391	3	2	5	0	2	0	2	3	1	1	0	0	0	0	0	0	0	2
OTU_261	28	14	15	18	5	7	0	10	6	23	10	11	11	13	2	8	7	0
OTU_9601	2	0	0	0	1	0	2	1	0	0	0	0	0	0	0	0	0	2
OTU_8194	1	0	0	2	0	2	1	1	0	0	0	0	0	1	0	0	2	1
OTU_2146	2	0	0	0	0	0	1	0	0	0	0	3	0	0	0	0	0	1
OTU_3742	0	0	0	0	0	0	1	0	0	0	0	0	0	0	0	0	0	1
OTU_7631	0	2	0	0	0	2	1	0	0	0	0	0	0	0	0	0	2	1
OTU_1691	0	0	0	1	1	0	0	5	0	0	0	0	0	0	0	0	0	0
OTU_2967	1	0	1	0	0	0	0	0	0	0	0	0	1	0	0	0	0	0
OTU_727	3	2	10	0	4	0	1	3	11	6	6	21	0	1	0	0	0	1
OTU_3962	0	0	0	0	0	0	0	0	0	0	0	0	0	0	0	0	0	0
OTU_1541	2	0	1	3	0	0	3	0	2	6	1	1	0	1	1	3	0	3
OTU_7977	0	0	1	0	0	0	1	2	0	0	1	0	2	0	0	0	0	1
OTU_664	1	3	4	3	1	15	0	3	7	15	5	18	0	1	6	8	15	0
OTU_2051	0	1	0	0	0	0	1	1	0	1	1	0	1	0	1	0	0	1
OTU_598	5	1	5	5	2	2	4	10	4	8	1	6	3	3	3	1	2	4
OTU_8374	3	5	0	6	1	0	1	0	0	0	0	0	0	0	0	0	0	1
OTU_10015	3	2	6	2	6	2	2	0	1	2	6	1	0	2	1	4	2	2
OTU_1506	0	0	0	0	3	0	2	1	0	2	0	0	0	0	1	2	0	2
OTU_1587	0	0	0	5	0	0	3	0	0	0	0	1	0	2	0	0	0	3
OTU_3976	1	4	0	1	0	3	2	0	0	0	0	0	1	8	2	4	3	2
OTU_9547	0	0	0	1	0	0	1	0	0	2	1	0	0	2	4	0	0	1
OTU_1736	0	2	0	1	1	0	2	1	1	1	1	2	1	2	0	0	0	2
OTU_1832	0	1	0	1	0	1	0	1	0	1	0	0	0	6	1	4	1	0
OTU_2337	0	0	2	1	1	0	1	0	5	4	3	1	0	1	6	3	0	1
OTU_1902	0	0	2	2	0	0	1	0	0	1	0	0	1	1	0	0	0	1
OTU_7964	0	2	1	1	0	0	2	2	0	1	0	0	0	1	1	0	0	2
OTU_7632	0	0	0	0	0	0	1	0	0	0	0	0	0	0	0	0	0	1
OTU_2234	0	9	1	4	3	10	4	4	3	4	4	6	3	6	3	5	10	4
OTU_1346	6	0	6	3	1	0	1	1	5	4	7	2	0	1	3	3	0	1
OTU_1196	0	0	1	2	2	0	1	1	0	4	0	4	1	0	5	0	0	1
OTU_1998	0	0	1	0	0	0	1	0	0	0	0	2	1	0	8	0	0	1
OTU_1201	2	3	5	1	4	4	4	0	0	5	1	6	1	1	1	3	4	4
OTU_705	11	6	2	1	5	8	2	0	4	12	9	6	2	0	7	2	8	2
OTU_1063	0	0	1	0	0	1	0	0	2	0	6	0	0	2	1	0	1	0
OTU_2116	0	1	2	0	0	0	0	0	0	0	0	0	1	0	0	0	0	0
OTU_1458	2	2	2	0	0	1	2	1	2	1	4	0	0	4	2	2	1	2
OTU_643	11	0	5	1	0	0	1	1	4	20	1	0	0	0	0	28	0	1
OTU_7735	0	0	1	0	0	2	1	0	0	0	0	0	0	0	0	0	2	1
OTU_724	18	5	13	2	23	3	5	5	13	4	14	14	1	3	0	0	3	5
OTU_1498	3	2	4	1	11	3	1	4	0	0	3	1	3	0	5	1	3	1
OTU_9668	0	0	0	2	0	0	2	1	1	0	0	0	0	0	0	0	0	2
OTU_572	10	1	5	6	13	3	1	6	3	7	3	1	6	2	3	7	3	1
OTU_3804	0	0	0	0	2	0	1	0	4	0	2	1	4	1	0	0	0	1
OTU_1047	0	3	0	0	2	0	2	5	0	0	2	7	2	0	0	0	0	2
OTU_1367	10	0	1	0	1	1	2	0	0	0	2	0	0	0	2	0	1	2
OTU_6384	20	8	11	9	19	2	8	7	7	9	3	2	3	8	2	6	2	8
OTU_1460	10	1	0	0	1	1	0	2	1	0	1	0	2	1	3	4	1	0
OTU_7779	0	0	0	1	1	0	1	1	1	4	0	1	0	0	2	1	0	1
OTU_1109	1	2	5	2	1	7	2	2	8	8	4	4	5	3	3	4	7	2
OTU_5669	3	0	1	2	3	1	1	1	2	0	0	1	0	0	1	0	1	1
OTU_8550	0	0	1	0	0	0	1	0	0	0	0	0	0	0	0	2	0	1
OTU_2117	0	0	0	2	0	0	1	0	2	3	2	0	0	0	2	1	0	1
OTU_9368	2	0	0	6	4	1	3	3	0	3	2	4	0	0	2	0	1	3
OTU_522	8	4	19	4	6	4	6	10	3	1	6	5	5	2	3	2	4	6
OTU_1026	5	0	3	2	0	0	2	1	2	1	0	2	2	1	1	0	0	2
OTU_3966	0	0	0	0	0	0	1	0	0	0	0	0	0	1	0	0	0	1
OTU_1037	5	7	5	1	3	5	1	0	10	11	9	12	2	5	16	0	5	1
OTU_494	5	1	1	5	3	8	0	3	1	4	12	8	1	3	2	8	8	0
OTU_6530	1	0	2	0	0	9	1	1	2	0	0	0	7	2	0	2	9	1
OTU_772	2	0	8	4	7	12	2	3	4	7	9	11	3	2	13	18	12	2
OTU_679	3	3	9	7	7	9	1	3	9	16	8	1	2	2	4	6	9	1
OTU_17	2	1	3	5	3	0	3	24	3	2	1	5	4	9	1	4	0	3
OTU_45	0	4	1	0	1	0	0	1	0	1	0	1	1	0	0	1	0	0
OTU_1140	4	0	1	0	0	0	0	0	1	3	3	0	0	0	3	1	0	0
OTU_1575	3	1	1	1	6	0	0	0	0	1	0	4	0	0	0	0	0	0
OTU_634	5	2	7	1	2	2	3	1	2	5	15	9	2	4	3	8	2	3
OTU_8918	0	1	1	0	2	1	1	0	0	0	2	0	0	0	0	1	1	1
OTU_3103	8	5	9	2	8	19	0	0	4	1	3	3	4	2	2	2	19	0
OTU_4806	0	0	0	0	0	0	0	0	0	0	0	0	2	0	0	0	0	0
OTU_10978	0	0	0	0	0	0	0	0	0	0	0	1	2	0	0	0	0	0
OTU_2414	9	0	0	1	0	1	1	0	2	0	1	1	0	0	2	2	1	1
OTU_10336	0	0	0	0	0	0	0	0	0	0	0	1	0	0	0	0	0	0
OTU_828	5	0	4	0	0	4	2	2	0	1	0	6	9	0	1	2	4	2
OTU_7556	0	0	0	0	0	0	0	2	0	0	0	0	0	0	0	0	0	0
OTU_9394	0	0	0	0	1	1	1	1	0	0	0	0	0	0	1	0	1	1
OTU_2586	0	0	0	0	0	0	0	0	1	0	0	0	0	0	0	0	0	0
OTU_1403	0	0	7	0	0	0	1	1	2	0	0	0	2	4	0	0	0	1
OTU_1798	1	0	1	7	0	0	2	0	0	0	0	1	1	0	1	0	0	2
OTU_2058	0	0	0	0	2	0	0	0	0	0	0	0	0	0	0	0	0	0
OTU_2394	0	0	0	0	0	0	3	1	0	1	0	3	1	0	0	0	0	3
OTU_3734	0	3	0	0	1	0	0	0	0	0	0	0	0	0	0	0	0	0
OTU_415	12	5	1	3	5	5	2	10	2	6	4	4	1	4	15	14	5	2
OTU_375	2	2	4	3	12	8	2	3	8	5	11	10	5	7	4	7	8	2
OTU_2318	6	6	12	3	1	10	1	1	16	2	2	2	6	8	16	11	10	1
OTU_2491	0	0	2	1	0	0	0	0	0	2	0	0	0	0	1	0	0	0
OTU_7481	0	2	0	0	0	0	1	0	0	0	0	0	0	0	0	0	0	1
OTU_2026	4	0	4	1	0	0	1	5	6	3	2	0	0	1	2	1	0	1
OTU_1399	1	0	1	0	2	0	0	0	0	1	0	0	0	0	0	0	0	0
OTU_8187	1	5	1	2	3	0	2	7	3	12	0	0	10	8	3	1	0	2
OTU_1247	0	0	4	0	0	2	2	1	0	0	0	2	1	0	0	2	2	2
OTU_6633	0	4	0	2	1	2	2	0	1	0	0	2	0	3	1	1	2	2
OTU_5774	0	0	0	0	2	0	1	1	1	0	0	0	0	0	0	1	0	1
OTU_547	9	1	8	0	2	4	0	5	7	3	13	2	2	0	5	0	4	0
OTU_4376	2	2	1	4	2	0	2	0	2	0	0	0	2	0	0	3	0	2
OTU_1261	8	0	0	5	1	0	1	1	3	3	3	0	0	0	0	2	0	1
OTU_3801	0	2	1	2	0	0	7	3	0	0	0	0	0	1	0	1	0	7
OTU_6342	0	0	0	0	0	0	1	0	0	0	0	0	0	0	0	0	0	1
OTU_7671	0	9	0	1	2	15	3	5	0	0	0	1	2	13	3	5	15	3
OTU_1726	0	0	0	0	0	0	0	0	1	0	0	0	0	0	0	0	0	0
OTU_10273	0	0	0	0	0	0	0	0	0	0	0	0	0	0	0	0	0	0
OTU_10190	0	1	0	1	0	1	2	1	0	1	0	2	2	5	0	2	1	2
OTU_7881	0	1	0	1	1	0	0	0	0	0	0	0	0	0	0	0	0	0
OTU_1679	0	0	2	0	0	0	1	0	0	0	0	0	0	0	1	0	0	1
OTU_4875	11	0	1	2	0	1	0	0	1	1	4	0	0	0	0	1	1	0
OTU_948	2	0	3	1	8	2	0	3	2	5	8	5	5	6	0	1	2	0
OTU_2031	1	0	0	0	0	0	0	0	1	0	1	0	0	0	0	0	0	0
OTU_11097	0	0	0	2	0	0	3	0	0	1	0	0	0	1	0	0	0	3
OTU_4491	6	7	2	2	10	4	2	11	3	6	15	7	2	1	6	6	4	2
OTU_7530	0	0	1	0	0	0	2	0	0	0	0	0	0	0	0	0	0	2
OTU_1088	0	1	3	0	1	0	2	5	4	0	0	1	5	2	2	1	0	2
OTU_10967	0	2	0	0	0	3	1	0	0	1	3	2	0	0	0	0	3	1
OTU_2679	0	0	2	1	1	0	1	0	1	0	0	0	0	0	1	0	0	1
OTU_2572	8	0	0	1	0	0	1	0	1	0	0	0	0	0	0	1	0	1
OTU_5620	1	0	1	0	0	2	3	2	1	2	0	1	3	0	0	2	2	3
OTU_1811	0	0	1	1	1	0	0	0	3	0	0	0	0	0	0	2	0	0
OTU_10647	0	0	2	0	1	2	1	0	1	1	1	0	3	1	0	0	2	1
OTU_6901	0	3	2	1	1	8	1	4	0	0	0	2	1	1	2	7	8	1
OTU_486	2	7	5	6	2	2	1	1	16	10	24	6	7	8	8	3	2	1
OTU_7758	0	0	0	1	0	0	1	0	1	0	0	0	0	0	0	0	0	1
OTU_2250	5	3	3	1	1	6	1	5	3	4	0	1	2	2	4	0	6	1
OTU_1039	0	0	1	0	0	5	1	0	2	5	9	3	0	0	1	0	5	1
OTU_640	9	3	5	1	6	6	2	0	5	0	10	1	1	1	1	6	6	2
OTU_8769	0	0	0	0	0	0	1	0	0	0	0	0	0	0	1	1	0	1
OTU_6536	2	1	0	0	0	0	2	2	1	0	0	0	1	1	0	0	0	2
OTU_10351	0	0	0	0	1	1	0	0	0	1	1	0	2	0	3	9	1	0
OTU_1366	0	6	1	1	1	0	2	5	0	1	0	9	3	5	2	4	0	2
OTU_1651	0	0	0	0	0	0	1	0	0	0	0	0	0	0	0	0	0	1
OTU_1432	0	3	5	4	3	5	0	0	19	8	14	2	0	7	2	3	5	0
OTU_1205	0	0	1	1	0	1	1	0	1	0	0	5	0	1	0	1	1	1
OTU_2285	0	2	1	1	0	0	1	0	0	1	0	0	0	0	1	0	0	1
OTU_3929	0	0	0	0	0	0	3	0	0	0	0	0	0	0	0	0	0	3
OTU_1129	6	4	13	0	10	6	1	3	6	1	8	6	1	3	11	10	6	1
OTU_1051	0	0	3	2	1	12	1	4	1	7	15	0	2	1	2	3	12	1
OTU_41	11	5	22	5	47	11	0	2	149	6	382	40	20	6	85	71	11	0
OTU_637	13	5	2	8	7	3	1	0	3	3	12	3	8	0	7	4	3	1
OTU_883	0	5	3	5	0	4	4	0	0	7	1	16	9	0	9	0	4	4
OTU_358	4	5	8	2	3	44	2	5	4	8	6	8	7	6	8	11	44	2
OTU_10533	0	2	0	0	0	3	2	0	0	0	0	0	0	1	1	1	3	2
OTU_4540	0	2	0	0	0	0	0	1	0	0	0	0	0	0	0	0	0	0
OTU_1066	3	1	0	0	4	0	2	1	2	0	6	1	0	0	0	0	0	2
OTU_1666	0	4	0	2	0	0	1	1	0	2	0	1	0	1	0	1	0	1
OTU_10970	0	1	0	0	0	0	0	0	0	0	1	0	0	0	0	0	0	0
OTU_1714	0	0	2	0	0	3	1	0	2	1	2	1	0	0	1	0	3	1
OTU_3907	0	1	1	2	1	0	6	2	0	0	0	0	0	0	0	0	0	6
OTU_1370	1	0	0	2	2	0	1	1	1	0	2	1	1	0	1	2	0	1
OTU_9384	0	0	0	0	0	0	2	0	0	0	0	0	0	0	0	0	0	2
OTU_2162	1	0	1	2	2	0	2	0	0	2	2	0	0	1	0	0	0	2
OTU_784	2	0	2	1	5	0	0	2	5	4	3	3	3	2	1	0	0	0
OTU_4516	1	1	2	7	11	10	0	0	1	1	5	1	0	4	9	12	10	0
OTU_1846	0	4	0	1	0	1	1	2	1	1	0	1	0	1	2	1	1	1
OTU_1955	0	0	0	0	0	0	1	0	0	0	0	2	0	0	0	0	0	1
OTU_8051	0	0	1	0	0	0	1	1	2	5	2	0	0	0	0	0	0	1
OTU_2033	0	0	0	0	1	0	1	0	1	0	0	0	0	0	2	2	0	1
OTU_7535	0	3	3	1	1	3	1	2	0	2	0	0	3	0	0	1	3	1
OTU_6275	0	0	1	0	0	0	0	1	0	0	2	1	0	0	0	0	0	0
OTU_465	8	1	10	4	6	5	4	3	6	7	5	18	3	6	2	5	5	4
OTU_1603	2	0	0	2	1	0	2	2	1	1	2	3	1	0	0	0	0	2
OTU_9712	1	0	1	2	0	5	1	2	2	1	9	1	0	0	3	3	5	1
OTU_1573	1	6	3	3	1	2	0	0	1	1	3	3	2	0	2	2	2	0
OTU_6214	1	0	3	1	3	0	2	2	0	5	1	1	0	2	0	0	0	2
OTU_10035	1	1	1	0	1	1	0	0	0	1	3	0	0	0	1	0	1	0
OTU_2779	0	1	0	0	0	0	0	0	0	0	0	0	0	0	0	0	0	0
OTU_7816	0	1	0	0	0	1	1	0	0	0	0	0	0	0	0	0	1	1
OTU_9662	3	0	2	0	0	0	2	0	0	1	0	1	0	0	1	1	0	2
OTU_8433	0	0	0	0	1	1	1	0	0	0	0	0	0	0	0	0	1	1
OTU_9661	0	0	0	0	0	0	3	0	0	0	2	0	0	0	0	0	0	3
OTU_250	10	1	22	14	13	4	2	1	25	22	20	11	4	7	17	22	4	2
OTU_1165	0	4	0	1	1	0	1	0	0	0	2	4	2	0	0	0	0	1
OTU_917	0	3	5	4	2	1	1	1	1	6	0	13	7	2	3	0	1	1
OTU_7406	3	0	0	1	0	5	1	2	0	0	3	4	1	0	5	8	5	1
OTU_7579	1	0	4	1	1	0	1	2	2	2	2	3	4	3	1	2	0	1
OTU_2724	0	2	2	2	0	0	3	1	3	2	2	3	1	2	1	1	0	3
OTU_2520	0	0	0	1	0	0	2	0	0	0	0	0	0	0	0	0	0	2
OTU_1463	0	2	0	0	1	0	0	1	0	1	1	0	0	0	3	2	0	0
OTU_847	0	1	0	0	0	0	0	0	0	0	0	2	0	0	0	1	0	0
OTU_2063	1	0	1	0	1	0	0	1	0	2	2	0	0	0	0	0	0	0
OTU_2268	0	0	0	0	0	0	0	0	0	0	1	0	0	0	0	0	0	0
OTU_2021	0	0	2	0	0	0	1	0	0	1	0	0	0	0	0	0	0	1
OTU_9907	0	0	0	0	0	0	1	0	0	0	0	0	0	0	0	0	0	1
OTU_10467	0	2	0	4	0	3	1	0	0	0	0	1	0	4	2	2	3	1
OTU_8190	4	1	3	3	1	0	2	3	0	2	1	1	0	4	0	5	0	2
OTU_2854	2	1	2	0	3	0	2	1	8	2	17	6	2	2	6	16	0	2
OTU_6222	0	1	1	1	1	5	2	0	0	0	0	4	3	3	2	1	5	2
OTU_9390	0	0	0	0	0	1	0	0	0	0	0	0	0	0	0	0	1	0
OTU_897	3	9	4	5	2	5	1	4	15	7	15	21	4	9	9	8	5	1
OTU_1739	0	0	1	0	0	1	1	0	0	0	0	0	3	0	0	3	1	1
OTU_1282	7	1	1	1	1	5	0	1	3	2	2	6	2	0	0	4	5	0
OTU_3494	0	1	1	0	1	0	0	0	0	0	0	0	0	0	0	0	0	0
OTU_2003	0	0	1	0	1	0	0	0	0	0	0	0	0	0	0	0	0	0
OTU_8185	0	0	0	0	0	0	1	0	0	0	0	0	0	0	0	0	0	1
OTU_1313	2	0	0	1	2	0	2	0	0	0	4	1	0	0	2	1	0	2
OTU_3932	1	0	0	0	0	0	1	0	0	0	0	0	0	0	0	0	0	1
OTU_9832	3	1	3	1	0	0	2	0	1	1	0	0	0	0	2	0	0	2
OTU_701	2	3	14	2	2	2	0	2	5	2	19	9	2	1	9	9	2	0
OTU_9391	0	0	0	0	0	0	1	0	0	0	0	0	0	0	0	0	0	1
OTU_9859	1	0	0	1	1	0	1	0	0	0	0	0	0	0	0	0	0	1
OTU_1555	2	0	0	1	5	1	2	1	1	1	0	1	2	2	1	2	1	2
OTU_2062	1	1	0	0	0	0	0	0	0	1	1	0	0	1	0	0	0	0
OTU_2306	0	0	0	0	2	1	3	0	0	0	0	1	0	0	0	0	1	3
OTU_2709	0	0	0	0	0	0	1	0	0	0	2	0	0	0	0	0	0	1
OTU_1606	0	3	1	6	1	6	1	5	1	2	2	0	1	2	0	1	6	1
OTU_8432	0	0	0	0	0	0	1	0	0	0	0	0	0	0	0	0	0	1
OTU_3127	1	1	0	0	0	1	0	1	1	0	1	2	1	1	1	1	1	0
OTU_1616	1	0	0	0	0	0	2	1	0	0	0	1	0	0	3	2	0	2
OTU_658	8	1	5	2	16	3	3	0	2	0	12	11	5	1	2	2	3	3
OTU_1877	0	0	0	0	0	0	0	0	0	0	0	0	0	0	0	0	0	0
OTU_2343	0	0	0	0	0	0	1	0	0	1	0	0	0	0	2	3	0	1
OTU_732	2	1	2	3	2	0	2	0	1	3	2	2	2	0	0	0	0	2
OTU_1634	2	0	0	1	1	1	1	1	0	0	3	2	1	0	0	4	1	1
OTU_10316	2	2	6	3	1	0	3	6	0	3	1	0	0	0	1	0	0	3
OTU_3056	0	2	0	0	0	1	1	0	0	0	0	0	0	0	1	2	1	1
OTU_8166	0	4	1	3	0	1	0	5	0	1	0	0	3	1	1	1	1	0
OTU_1765	0	0	0	0	0	0	1	0	0	0	0	0	0	0	1	0	0	1
OTU_1106	3	1	3	2	7	1	0	0	4	4	4	0	1	3	5	4	1	0
OTU_1558	0	0	0	0	0	0	0	2	0	0	0	0	1	0	0	4	0	0
OTU_3297	2	4	2	3	0	9	0	0	0	1	0	3	1	0	1	2	9	0
OTU_2167	0	0	0	0	0	0	1	0	0	0	0	1	0	0	0	0	0	1
OTU_3350	0	2	0	0	0	2	1	2	3	1	1	0	1	2	0	0	2	1
OTU_1074	1	0	2	0	1	0	0	0	0	5	4	1	0	0	0	1	0	0
OTU_2363	5	0	2	1	4	0	0	1	2	3	0	3	0	0	4	3	0	0
OTU_1335	1	0	0	0	2	0	2	0	1	1	0	0	1	0	1	2	0	2
OTU_3338	0	0	1	0	0	1	2	0	0	0	0	2	0	2	0	0	1	2
OTU_997	6	2	14	4	8	1	0	7	16	11	8	5	1	2	24	7	1	0
OTU_2269	3	0	2	1	0	1	2	0	2	2	0	0	1	4	0	1	1	2
OTU_298	6	5	5	5	9	6	1	4	6	16	5	6	16	9	7	10	6	1
OTU_3692	0	0	2	0	2	0	1	0	1	0	0	0	0	0	0	0	0	1
OTU_9978	0	0	0	0	0	0	1	0	0	1	0	0	0	1	0	0	0	1
OTU_735	8	7	9	1	5	2	1	6	12	6	4	10	7	2	2	5	2	1
OTU_9755	0	0	0	0	0	0	1	0	0	0	0	0	0	0	0	0	0	1
OTU_10798	0	0	1	0	0	1	1	1	0	0	0	0	0	0	0	0	1	1
OTU_9537	1	3	0	2	0	0	0	0	0	1	0	0	1	0	0	0	0	0
OTU_755	15	1	8	2	6	2	2	0	0	3	13	5	0	1	0	2	2	2
OTU_2574	0	0	0	0	0	0	0	0	0	0	0	0	0	0	0	0	0	0
OTU_8234	0	2	3	0	2	2	1	1	1	0	1	0	0	0	0	1	2	1
OTU_5038	0	0	0	0	1	0	1	0	0	0	0	0	0	1	0	1	0	1
OTU_1384	1	0	2	0	0	0	0	0	0	0	3	1	1	0	1	1	0	0
OTU_1178	0	0	4	0	1	0	2	0	1	2	3	4	1	2	0	0	0	2
OTU_3057	0	2	3	1	0	0	0	0	1	1	0	2	1	0	0	0	0	0
OTU_1532	2	0	2	0	1	2	1	0	0	1	3	2	1	1	0	1	2	1
OTU_2346	0	3	1	1	0	1	1	0	1	1	2	0	0	2	0	2	1	1
OTU_1213	5	5	1	0	2	0	1	1	0	0	0	2	0	0	1	9	0	1
OTU_9655	0	0	0	0	0	0	4	1	0	0	1	0	0	0	0	0	0	4
OTU_1951	13	2	9	17	9	18	3	5	6	2	2	5	7	11	8	15	18	3
OTU_2421	19	2	25	11	13	37	0	4	11	12	18	14	21	7	18	14	37	0
OTU_291	3	8	9	13	18	16	2	2	4	11	13	12	14	8	8	5	16	2
OTU_3437	0	4	0	2	0	2	1	3	0	0	0	0	0	1	0	0	2	1
OTU_8911	0	1	0	0	0	1	1	2	0	6	0	2	1	4	0	1	1	1
OTU_3503	1	0	3	0	1	3	0	1	0	3	0	0	1	1	0	0	3	0
OTU_1631	3	0	2	0	0	0	0	0	1	1	0	2	2	2	4	0	0	0
OTU_1020	0	0	5	0	3	5	3	1	9	2	2	3	3	1	2	3	5	3
OTU_6060	1	1	1	0	0	0	1	0	1	0	0	0	0	0	2	0	0	1
OTU_7756	0	0	0	0	0	0	0	0	0	0	0	0	0	0	0	0	0	0
OTU_4250	0	0	0	0	0	0	0	0	0	0	0	0	0	0	0	1	0	0
OTU_2464	2	3	10	4	6	11	0	3	12	2	10	4	1	5	8	20	11	0
OTU_8322	1	0	0	0	0	0	0	1	0	0	0	1	0	1	0	0	0	0
OTU_1286	0	2	2	2	2	0	1	1	0	1	2	3	1	1	3	0	0	1
OTU_1914	0	0	1	2	1	1	0	0	0	0	0	0	0	1	0	1	1	0
OTU_11015	0	0	0	0	0	2	0	0	0	0	0	0	0	0	0	0	2	0
OTU_2341	0	0	0	0	0	3	1	0	0	0	4	0	0	0	0	0	3	1
OTU_456	8	2	8	3	6	34	1	6	9	3	4	12	7	5	13	6	34	1
OTU_1227	0	1	1	0	1	0	0	1	1	2	1	0	2	1	2	0	0	0
OTU_9753	0	0	0	0	0	0	1	0	0	0	0	0	0	0	0	0	0	1
OTU_1449	1	1	1	1	3	0	2	1	0	1	0	0	0	1	0	0	0	2
OTU_1840	0	0	1	0	0	2	0	1	2	0	3	1	1	1	1	0	2	0
OTU_1080	1	2	5	12	3	0	2	4	2	5	1	1	0	3	0	3	0	2
OTU_1633	0	1	0	1	0	0	0	0	1	0	0	2	2	0	0	2	0	0
OTU_6575	0	6	4	3	4	9	1	2	2	8	0	6	1	2	4	0	9	1
OTU_1215	5	1	1	0	1	3	0	0	3	1	2	0	0	1	0	4	3	0
OTU_483	11	2	7	11	33	4	1	2	2	6	0	5	2	16	0	0	4	1
OTU_2377	0	1	0	0	1	3	1	1	5	1	0	1	1	0	0	0	3	1
OTU_1581	0	0	0	0	0	0	0	0	0	0	0	0	0	0	0	0	0	0
OTU_11160	15	2	5	7	3	2	1	15	1	16	5	4	2	2	6	0	2	1
OTU_7009	0	0	0	0	0	0	0	0	0	0	0	2	0	0	0	1	0	0
OTU_6462	0	4	2	2	0	16	1	1	2	1	3	2	0	2	3	2	16	1
OTU_1663	1	5	1	0	0	0	0	1	0	0	0	0	11	0	1	5	0	0
OTU_2200	0	0	0	0	0	0	3	0	0	0	0	0	0	0	0	0	0	3
OTU_9660	0	0	0	0	0	0	1	0	0	0	0	0	0	0	0	0	0	1
OTU_1659	0	0	0	3	0	0	1	0	0	0	0	0	0	3	2	1	0	1
OTU_1662	1	1	1	0	2	0	1	0	1	1	0	1	1	0	0	1	0	1
OTU_1035	4	5	6	2	2	0	0	6	6	4	0	1	3	3	3	0	0	0
OTU_5085	2	0	1	0	2	0	0	0	1	0	3	0	1	1	0	1	0	0
OTU_6640	0	1	0	0	0	0	1	0	0	0	1	1	0	0	0	0	0	1
OTU_1707	2	1	0	2	0	1	1	2	0	0	3	0	0	1	1	2	1	1
OTU_11180	0	0	0	0	0	0	0	0	0	0	0	0	0	0	0	0	0	0
OTU_3453	1	0	3	0	0	1	1	0	0	0	0	2	0	1	0	0	1	1
OTU_650	0	0	0	0	1	0	0	0	0	1	0	0	0	0	0	0	0	0
OTU_11001	0	2	0	0	0	0	1	0	0	1	0	0	0	0	0	0	0	1
OTU_4034	1	0	0	0	0	0	2	0	0	0	0	0	0	0	3	0	0	2
OTU_10238	0	1	1	0	0	0	1	0	2	0	0	0	0	0	0	1	0	1
OTU_675	1	1	2	0	3	5	1	5	1	7	0	11	1	4	1	1	5	1
OTU_4981	0	0	0	1	0	0	1	0	0	0	0	0	0	0	0	0	0	1
OTU_3525	0	0	0	0	1	0	1	0	0	0	0	0	0	0	0	0	0	1
OTU_2505	0	0	1	0	0	0	0	0	0	0	0	0	0	0	0	0	0	0
OTU_2964	0	0	0	0	0	0	0	0	0	0	1	0	0	0	0	0	0	0
OTU_6062	0	0	0	0	0	1	1	0	1	0	0	0	0	0	0	0	1	1
OTU_2498	1	0	0	0	2	1	0	0	0	0	1	0	0	0	6	3	1	0
OTU_1915	0	1	0	0	0	0	1	0	0	1	1	0	0	0	0	0	0	1
OTU_3326	0	0	1	0	0	2	1	0	0	0	0	4	0	0	0	1	2	1
OTU_458	0	0	0	0	2	0	1	0	0	3	0	0	0	0	0	1	0	1
OTU_343	9	2	6	0	11	9	3	0	21	14	43	10	2	7	26	24	9	3
OTU_1932	0	0	0	0	0	0	1	0	2	1	0	0	0	0	0	0	0	1
OTU_3757	0	2	0	0	1	0	1	0	0	0	0	0	0	0	0	0	0	1
OTU_3676	0	0	0	3	2	0	1	1	0	0	0	0	0	0	0	0	0	1
OTU_294	15	6	6	5	13	8	1	6	0	6	0	4	49	5	4	6	8	1
OTU_2211	0	0	0	0	1	0	1	1	0	0	0	0	0	1	0	0	0	1
OTU_779	0	3	5	0	3	2	0	1	7	4	8	2	2	3	4	5	2	0
OTU_7787	0	10	8	3	2	9	1	5	3	3	6	3	2	1	0	1	9	1
OTU_1149	0	1	1	0	1	0	1	2	0	0	0	2	0	1	1	0	0	1
OTU_2041	12	1	0	0	1	2	1	0	3	1	1	0	2	1	1	3	2	1
OTU_2044	0	3	0	0	2	4	1	0	1	3	2	10	1	0	1	1	4	1
OTU_753	7	0	6	10	2	3	0	2	10	0	2	5	31	10	8	3	3	0
OTU_9690	0	0	0	0	0	0	1	0	0	0	0	0	0	0	0	1	0	1
OTU_7736	1	0	0	0	1	1	1	0	0	1	1	0	0	0	1	0	1	1
OTU_6583	0	1	0	0	1	2	0	0	0	0	1	0	0	1	4	0	2	0
OTU_1479	0	0	3	0	1	0	1	0	0	0	2	1	0	2	0	0	0	1
OTU_3744	0	0	1	0	0	0	1	0	0	0	0	0	0	0	0	0	0	1
OTU_8957	0	0	0	0	0	0	2	0	0	0	0	0	3	0	1	0	0	2
OTU_1203	9	3	1	1	2	0	2	1	1	1	0	1	0	2	0	2	0	2
OTU_3810	1	0	0	0	0	0	3	0	0	0	0	0	0	0	0	0	0	3
OTU_1072	1	0	0	2	6	0	4	3	0	0	0	0	0	0	0	0	0	4
OTU_1921	0	2	0	2	1	1	0	0	2	0	0	1	0	0	1	0	1	0
OTU_10911	0	0	0	0	0	0	1	0	0	0	0	0	0	0	0	0	0	1
OTU_5858	1	2	0	0	1	4	2	0	0	2	1	1	0	0	0	0	4	2
OTU_6209	0	2	1	1	0	4	1	0	3	1	0	1	0	1	0	0	4	1
OTU_8198	0	0	0	0	0	0	1	0	0	0	0	0	0	0	0	0	0	1
OTU_8036	0	0	0	0	0	0	0	0	0	0	0	0	0	0	0	0	0	0
OTU_851	5	1	1	2	3	1	2	0	2	4	2	2	0	1	3	0	1	2
OTU_2388	0	0	1	0	0	0	0	1	0	0	1	1	0	0	0	0	0	0
OTU_998	0	0	1	0	1	0	1	0	0	0	0	0	0	0	0	0	0	1
OTU_2955	21	0	14	10	18	24	1	7	8	25	16	13	3	4	10	9	24	1
OTU_7055	0	0	0	0	1	0	1	5	1	1	0	0	0	0	2	0	0	1
OTU_5579	4	0	0	0	0	3	1	1	0	0	0	0	0	0	0	0	3	1
OTU_6586	0	0	1	0	0	6	1	1	3	0	0	2	2	0	1	0	6	1
OTU_1986	0	0	2	0	1	0	1	1	0	0	0	0	0	0	2	0	0	1
OTU_1411	2	3	0	0	1	0	1	2	2	3	0	3	0	0	2	1	0	1
OTU_9240	1	0	0	0	0	0	1	0	2	0	3	0	0	0	0	0	0	1
OTU_6252	1	1	0	2	1	0	2	1	0	0	0	0	0	0	0	1	0	2
OTU_1694	0	0	1	4	1	1	0	2	1	0	0	3	2	0	0	0	1	0
OTU_5717	0	0	0	0	0	0	1	0	0	0	0	0	0	0	0	0	0	1
OTU_1071	0	0	0	1	0	0	0	1	0	2	0	0	0	0	0	1	0	0
OTU_87	2	1	0	1	1	0	0	0	0	0	0	2	4	0	0	0	0	0
OTU_6298	2	1	5	1	1	4	0	0	8	1	6	7	3	0	4	6	4	0
OTU_780	4	1	8	0	14	1	1	3	7	6	16	7	0	5	8	4	1	1
OTU_1123	0	0	0	0	4	0	0	1	0	1	0	7	0	0	0	0	0	0
OTU_1640	0	0	0	0	0	1	1	0	0	0	0	4	1	1	0	1	1	1
OTU_2080	0	2	1	0	2	1	1	4	1	3	0	0	0	0	5	2	1	1
OTU_2497	0	0	0	0	1	0	0	0	1	2	8	0	0	0	0	0	0	0
OTU_1465	1	0	2	5	4	0	0	4	1	3	2	0	1	0	1	1	0	0
OTU_11135	0	0	0	0	0	0	1	0	0	0	0	0	0	0	0	0	0	1
OTU_3374	1	1	1	0	1	10	1	3	4	1	3	0	2	0	2	3	10	1
OTU_6541	0	0	0	0	1	0	1	0	0	0	0	0	0	0	0	0	0	1
OTU_1934	0	1	0	1	0	0	0	1	1	2	1	1	0	1	0	2	0	0
OTU_9382	0	0	0	0	0	0	2	0	0	0	0	0	0	0	0	0	0	2
OTU_6040	1	0	1	2	1	0	0	3	0	0	2	0	6	0	3	2	0	0
OTU_1135	0	0	0	0	0	0	2	0	0	0	0	0	0	0	0	0	0	2
OTU_9514	0	0	0	0	0	0	1	0	0	0	0	0	0	0	0	0	0	1
OTU_6499	1	0	0	0	0	1	0	0	0	0	0	0	2	0	0	0	1	0
OTU_5113	3	1	3	3	0	3	0	1	0	1	3	1	4	1	1	0	3	0
OTU_1521	0	0	2	1	2	2	1	0	0	2	0	1	0	0	2	0	2	1
OTU_1760	3	0	0	0	0	0	0	1	0	0	0	0	0	0	2	0	0	0
OTU_1211	1	0	0	2	1	3	2	4	0	1	1	0	0	0	3	0	3	2
OTU_9749	0	0	0	0	0	0	0	0	0	0	0	0	0	0	1	0	0	0
OTU_1284	2	3	2	1	0	0	0	1	0	2	0	0	0	4	1	0	0	0
OTU_2366	1	0	0	0	0	0	0	0	0	0	2	2	0	0	1	1	0	0
OTU_1188	3	1	9	2	2	1	0	5	12	7	21	9	5	2	8	3	1	0
OTU_1425	0	0	0	2	0	0	1	2	0	1	0	0	0	1	0	0	0	1
OTU_4259	0	0	0	0	3	0	1	2	0	0	0	0	0	0	0	0	0	1
OTU_1520	0	0	5	2	1	0	0	2	0	1	0	4	2	2	2	0	0	0
OTU_1876	2	1	4	3	2	3	1	0	0	2	0	2	1	0	0	0	3	1
OTU_9713	0	0	0	0	0	0	1	0	0	0	0	0	0	0	0	0	0	1
OTU_2532	1	0	9	0	0	7	1	0	5	1	17	15	4	1	7	6	7	1
OTU_4320	0	0	0	1	0	0	1	0	0	0	0	0	0	0	0	0	0	1
OTU_2218	0	0	0	2	0	0	1	0	0	0	0	0	0	3	0	0	0	1
OTU_599	12	13	17	3	10	11	1	3	34	15	44	13	15	9	13	22	11	1
OTU_1310	1	0	1	0	0	0	2	0	6	2	2	0	0	1	4	1	0	2
OTU_8793	0	0	1	0	1	0	1	0	1	2	1	1	0	1	0	0	0	1
OTU_1518	0	6	0	5	0	3	1	2	0	11	1	7	4	3	0	0	3	1
OTU_3147	1	0	0	0	0	0	1	1	0	0	1	1	2	0	1	0	0	1
OTU_10812	7	2	1	5	3	1	1	1	0	1	3	0	3	1	0	0	1	1
OTU_5769	0	1	0	0	3	1	1	0	0	0	0	0	0	0	1	2	1	1
OTU_7771	0	0	0	0	0	0	1	0	1	0	0	0	0	0	0	0	0	1
OTU_6152	0	0	0	2	1	1	1	0	2	0	0	1	1	0	3	0	1	1
OTU_2140	0	2	1	0	1	0	1	0	0	1	0	0	1	0	0	0	0	1
OTU_1365	4	1	0	1	4	1	1	2	1	1	2	5	2	1	1	1	1	1
OTU_4182	1	0	0	0	0	0	1	0	0	0	0	0	0	0	0	0	0	1
OTU_5684	0	0	0	0	0	0	0	1	0	0	1	3	1	0	0	1	0	0
OTU_1409	2	1	0	2	1	0	2	3	0	0	0	0	1	0	0	0	0	2
OTU_7164	0	0	6	0	0	0	1	0	2	0	3	0	0	1	2	0	0	1
OTU_6875	0	0	0	0	0	0	2	0	0	0	0	0	0	0	0	0	0	2
OTU_1287	2	0	0	2	2	0	0	2	0	0	3	0	0	1	1	2	0	0
OTU_11103	0	0	0	3	1	6	1	0	0	0	0	0	0	0	0	0	6	1
OTU_1941	0	0	0	1	0	0	1	0	0	0	0	0	1	1	1	0	0	1
OTU_1639	0	1	6	1	0	1	0	1	0	1	0	2	1	4	0	1	1	0
OTU_1096	1	0	1	1	0	3	1	0	3	0	1	0	6	3	1	5	3	1
OTU_2484	0	0	0	0	0	0	0	0	0	0	0	1	0	0	0	1	0	0
OTU_1296	0	3	2	1	2	5	2	1	0	3	0	5	1	3	2	8	5	2
OTU_1042	3	0	0	1	3	0	0	6	2	2	3	4	1	1	2	0	0	0
OTU_656	17	1	3	1	1	11	1	0	52	6	43	21	4	0	10	17	11	1
OTU_455	0	0	1	0	0	0	1	0	0	1	0	1	1	2	0	0	0	1
OTU_1964	0	0	0	0	0	0	0	0	0	1	0	1	0	0	0	0	0	0
OTU_3329	0	0	0	0	1	0	0	1	2	0	0	0	0	0	1	0	0	0
OTU_7167	3	3	2	0	1	0	1	0	0	0	0	1	0	0	4	0	0	1
OTU_2360	0	0	0	0	2	0	0	0	0	0	0	0	0	0	0	0	0	0
OTU_9261	0	0	0	0	0	1	1	0	0	0	0	0	0	0	0	0	1	1
OTU_9405	0	0	0	0	0	0	1	0	0	0	0	0	0	0	0	0	0	1
OTU_741	1	1	6	1	9	6	1	2	14	5	8	11	3	1	5	6	6	1
OTU_1596	0	0	3	1	0	0	0	0	1	0	1	0	0	0	0	0	0	0
OTU_6876	0	0	0	0	0	0	1	0	0	0	0	0	0	0	0	0	0	1
OTU_9067	0	0	0	0	0	2	0	0	0	0	0	0	0	0	0	0	2	0
OTU_2196	0	0	2	0	0	0	0	2	1	1	0	0	0	0	0	0	0	0
OTU_444	0	8	7	2	3	2	0	0	5	6	6	5	1	0	9	7	2	0
OTU_7913	0	1	3	0	0	1	0	2	0	4	0	2	0	1	0	2	1	0
OTU_8434	0	1	2	1	0	2	1	0	1	1	1	0	0	0	0	1	2	1
OTU_1471	0	0	2	1	2	0	0	2	0	0	0	2	5	6	0	0	0	0
OTU_6877	0	0	0	0	0	0	1	0	0	0	0	0	0	0	0	0	0	1
OTU_6899	0	0	0	0	0	3	1	0	0	0	0	0	0	0	0	0	3	1
OTU_1421	1	0	2	0	1	1	1	1	3	1	1	0	4	0	0	1	1	1
OTU_5551	0	1	1	3	0	0	0	0	0	1	0	0	0	3	1	0	0	0
OTU_1098	0	2	3	0	6	0	1	1	0	3	4	2	1	0	3	1	0	1
OTU_2045	0	1	2	2	1	0	0	0	1	3	2	3	0	1	1	3	0	0
OTU_9675	0	0	1	0	0	0	2	0	0	0	1	0	0	1	0	0	0	2
OTU_866	0	2	0	0	11	0	1	1	0	3	0	11	0	0	2	0	0	1
OTU_2370	2	0	11	5	0	4	0	1	0	1	0	2	2	7	1	3	4	0
OTU_9619	2	0	2	2	3	1	0	0	1	3	2	1	0	2	1	2	1	0
OTU_1056	1	0	1	0	1	0	1	0	1	4	4	1	0	2	1	1	0	1
OTU_10357	0	1	0	0	0	0	1	0	0	0	0	0	1	1	0	0	0	1
OTU_2411	1	4	4	1	1	2	0	11	5	0	4	3	1	1	5	6	2	0
OTU_7193	4	2	1	1	1	2	0	4	2	1	4	4	3	2	6	6	2	0
OTU_2213	0	6	1	3	0	0	0	3	1	1	4	2	23	4	7	3	0	0
OTU_876	1	0	2	1	1	0	0	8	12	5	2	6	1	0	6	5	0	0
OTU_10825	0	1	0	0	0	0	0	0	0	0	0	0	1	0	0	1	0	0
OTU_2115	0	0	1	0	0	0	0	1	0	0	0	0	0	0	0	0	0	0
OTU_1831	3	0	14	1	2	5	0	1	7	1	10	3	0	2	6	21	5	0
OTU_461	4	2	1	6	7	2	0	2	0	6	12	6	3	2	4	1	2	0
OTU_4455	0	1	0	2	0	0	0	0	0	0	0	0	0	0	0	2	0	0
OTU_1256	1	0	0	1	1	0	0	0	0	2	0	1	0	0	0	0	0	0
OTU_1692	0	0	1	0	0	0	0	2	0	0	0	2	0	0	0	0	0	0
OTU_5018	0	4	0	0	0	0	0	3	0	0	0	0	2	0	0	0	0	0
OTU_10949	1	0	0	0	0	0	0	0	0	0	0	0	1	1	0	0	0	0
OTU_2551	0	0	3	1	1	3	0	2	0	1	0	0	0	3	0	4	3	0
OTU_9403	0	0	0	0	0	0	0	1	0	0	0	0	0	0	0	0	0	0
OTU_2770	0	2	1	0	0	5	0	2	0	0	2	0	0	1	0	0	5	0
OTU_8385	0	0	0	0	0	0	0	1	0	0	0	0	0	0	0	0	0	0
OTU_237	0	0	0	0	0	0	0	1	0	0	0	0	0	0	0	0	0	0
OTU_2291	2	0	0	1	0	4	0	0	0	0	0	0	1	0	0	0	4	0
OTU_8733	0	0	0	0	0	0	0	0	0	0	0	0	0	0	0	1	0	0
OTU_1459	0	0	2	0	3	1	0	1	0	4	1	0	0	1	0	1	1	0
OTU_2607	1	3	3	0	4	5	0	1	2	2	1	3	8	3	2	0	5	0
OTU_958	0	0	0	1	3	0	0	0	0	0	0	1	0	1	2	1	0	0
OTU_451	5	4	7	4	5	5	0	8	6	23	13	10	11	1	5	11	5	0
OTU_282	29	2	18	11	10	13	0	9	10	26	8	13	3	13	13	20	13	0
OTU_1415	4	1	1	1	1	0	0	7	0	2	0	3	0	0	0	0	0	0
OTU_2029	0	1	0	2	1	0	0	1	2	0	2	2	0	0	1	0	0	0
OTU_1734	1	0	0	0	0	1	0	1	0	1	1	0	0	0	1	0	1	0
OTU_528	6	0	14	3	9	0	0	1	10	12	5	4	3	4	6	11	0	0
OTU_852	0	1	1	0	2	1	0	3	1	2	1	7	2	0	0	0	1	0
OTU_10501	0	0	0	0	0	2	0	2	0	1	1	0	0	0	0	0	2	0
OTU_1430	9	3	1	0	0	0	0	0	1	3	7	1	0	0	0	3	0	0
OTU_3065	0	4	2	2	1	0	0	1	5	0	1	0	3	5	2	0	0	0
OTU_1049	4	0	0	0	0	0	0	1	3	0	5	0	1	0	0	2	0	0
OTU_2094	0	0	1	4	0	0	0	2	0	1	0	3	2	1	0	0	0	0
OTU_7680	0	0	0	0	0	0	0	2	0	0	0	0	0	0	2	0	0	0
OTU_1334	4	2	0	1	2	0	0	0	8	1	14	1	1	0	6	6	0	0
OTU_10814	0	0	1	0	0	3	0	2	0	0	0	0	0	0	0	0	3	0
OTU_6856	3	0	2	1	3	1	0	1	0	0	0	2	5	1	0	0	1	0
OTU_1423	0	0	5	0	1	0	0	1	3	0	0	3	0	3	0	0	0	0
OTU_2620	1	0	6	2	1	10	0	2	6	0	6	0	2	2	4	5	10	0
OTU_3532	0	0	0	0	0	0	0	1	0	1	1	0	0	0	0	2	0	0
OTU_1385	0	0	1	1	0	0	0	1	2	0	5	0	1	1	0	0	0	0
OTU_2272	1	0	0	0	0	0	0	2	0	0	0	0	0	0	0	0	0	0
OTU_1146	1	2	4	3	4	3	0	0	5	1	3	9	1	4	2	3	3	0
OTU_5474	0	1	0	0	0	1	0	0	0	0	0	0	0	0	0	1	1	0
OTU_1761	4	0	0	1	0	0	0	1	0	5	0	0	0	0	1	0	0	0
OTU_1669	0	0	0	1	0	1	0	1	0	0	0	2	0	0	0	0	1	0
OTU_8764	0	4	2	2	0	3	0	1	1	0	0	2	3	14	4	1	3	0
OTU_5008	1	0	1	0	3	6	0	1	0	0	2	1	1	0	0	2	6	0
OTU_10230	0	0	0	1	0	0	0	0	2	0	0	1	0	0	1	0	0	0
OTU_9680	0	0	0	0	0	0	0	2	0	0	0	0	0	0	0	0	0	0
OTU_606	8	0	3	0	5	2	0	1	11	7	8	5	0	2	13	5	2	0
OTU_3263	0	0	4	0	1	3	0	5	0	0	2	1	0	1	0	3	3	0
OTU_1078	1	0	2	1	3	2	0	0	0	4	2	1	2	0	0	1	2	0
OTU_1183	1	1	5	2	2	4	0	3	2	4	1	2	1	0	4	2	4	0
OTU_2065	1	0	0	0	1	0	0	1	0	0	2	5	0	0	0	1	0	0
OTU_9473	1	1	2	0	0	0	0	2	1	0	1	0	0	1	1	0	0	0
OTU_1276	2	0	0	0	0	0	0	4	0	17	5	0	0	0	0	0	0	0
OTU_1025	1	3	3	2	10	2	0	3	20	5	19	11	1	3	0	2	2	0
OTU_2469	1	0	0	0	0	0	0	1	0	2	0	1	1	0	0	1	0	0
OTU_1332	3	1	0	1	1	0	0	5	1	13	3	0	0	0	1	3	0	0
OTU_9792	0	0	0	0	0	0	0	0	0	0	0	0	0	0	0	0	0	0
OTU_1260	1	0	1	0	2	1	0	5	0	3	9	4	3	0	3	0	1	0
OTU_1356	0	0	1	0	0	0	0	0	0	0	0	0	0	0	0	0	0	0
OTU_3985	0	0	1	0	1	0	0	2	0	0	0	1	0	0	1	0	0	0
OTU_2002	1	0	0	0	2	0	0	1	1	0	1	0	1	0	1	0	0	0
OTU_6220	3	0	0	1	0	2	0	1	0	0	0	3	0	0	0	0	2	0
OTU_1607	4	0	0	1	1	0	0	1	0	1	0	0	0	0	0	0	0	0
OTU_126	1	1	0	0	0	0	0	0	0	0	0	0	1	1	0	0	0	0
OTU_8210	0	0	0	0	0	0	0	1	0	0	0	0	0	0	0	0	0	0
OTU_4163	0	0	0	0	0	0	0	1	0	0	0	0	0	0	0	1	0	0
OTU_2270	0	0	0	0	0	2	0	1	0	1	0	0	0	0	0	0	2	0
OTU_7973	0	0	1	0	1	0	0	2	0	0	0	0	0	0	0	0	0	0
OTU_3881	0	2	0	0	0	0	0	1	0	0	1	0	0	0	0	0	0	0
OTU_1041	1	0	2	0	0	0	0	1	2	0	5	0	0	0	0	3	0	0
OTU_5172	0	0	0	0	0	0	0	1	0	0	0	0	0	0	0	2	0	0
OTU_8930	1	0	1	3	0	2	0	1	3	0	0	1	0	0	0	0	2	0
OTU_9845	0	0	0	0	0	0	0	2	0	0	0	0	0	0	0	0	0	0
OTU_2027	0	0	1	0	0	1	0	2	2	1	1	2	0	0	0	2	1	0
OTU_7574	0	0	0	0	0	0	0	0	0	0	0	0	0	0	0	0	0	0
OTU_1059	1	0	1	5	1	0	0	3	0	1	0	6	0	0	1	0	0	0
OTU_1017	2	1	2	1	0	1	0	2	2	6	3	1	1	4	1	0	1	0
OTU_7051	0	0	0	0	0	0	0	0	0	0	1	0	0	0	0	0	0	0
OTU_1495	2	1	2	1	1	0	0	1	0	3	0	1	1	0	0	0	0	0
OTU_6546	4	0	0	0	3	0	0	2	0	1	6	1	0	0	0	5	0	0
OTU_1569	0	1	4	1	2	0	0	1	7	1	1	1	0	0	2	3	0	0
OTU_2214	0	0	0	0	0	0	0	1	1	0	0	0	1	1	0	0	0	0
OTU_587	1	1	2	1	1	5	0	1	1	8	23	1	3	0	9	3	5	0
OTU_8192	0	4	0	1	1	0	0	2	0	0	0	0	1	0	1	0	0	0
OTU_2242	0	0	0	0	0	3	0	1	0	0	0	1	1	0	0	0	3	0
OTU_8102	0	1	1	0	1	0	0	1	1	0	0	2	0	0	1	2	0	0
OTU_844	9	3	4	1	7	12	0	3	1	5	1	2	1	1	1	5	12	0
OTU_1111	2	0	2	1	0	3	0	4	2	1	1	1	4	1	3	1	3	0
OTU_2170	0	4	0	0	2	0	0	5	1	0	1	0	1	0	0	1	0	0
OTU_4568	0	0	0	1	0	0	0	4	1	0	0	2	1	1	4	2	0	0
OTU_1723	3	0	3	1	3	1	0	1	1	0	0	1	2	1	1	2	1	0
OTU_7460	0	0	6	0	0	2	0	1	1	0	1	1	1	3	2	2	2	0
OTU_11088	0	0	1	0	0	1	0	3	0	0	0	0	4	0	2	0	1	0
OTU_1245	3	0	2	2	1	2	0	2	3	3	4	2	1	2	1	4	2	0
OTU_649	1	1	3	7	6	2	0	4	6	10	16	1	3	4	3	7	2	0
OTU_667	13	0	3	3	18	1	0	2	6	14	6	2	2	1	3	1	1	0
OTU_1661	0	0	0	0	0	0	0	0	0	0	0	0	0	0	0	0	0	0
OTU_4472	0	0	2	0	0	0	0	0	0	0	1	0	0	0	1	0	0	0
OTU_9218	0	4	1	0	1	12	0	4	5	1	5	2	4	1	3	4	12	0
OTU_4971	2	0	0	0	0	0	0	1	1	0	0	0	0	0	1	0	0	0
OTU_1533	10	3	5	0	9	1	0	2	4	0	10	4	2	4	1	6	1	0
OTU_10310	0	0	0	0	0	0	0	2	0	0	0	0	0	0	0	0	0	0
OTU_203	9	1	14	16	36	25	0	1	24	15	13	8	12	17	21	23	25	0
OTU_2329	0	0	1	0	0	0	0	0	0	0	2	0	0	0	0	0	0	0
OTU_8341	0	0	0	0	0	0	0	1	0	0	0	0	0	0	0	0	0	0
OTU_2735	0	0	0	0	0	0	0	0	3	0	0	1	1	0	0	0	0	0
OTU_2159	1	0	0	0	2	0	0	0	0	0	0	0	0	1	0	0	0	0
OTU_5009	0	1	0	0	2	1	0	3	0	1	0	1	0	0	0	0	1	0
OTU_968	2	1	2	1	1	0	0	1	21	0	1	5	0	1	4	2	0	0
OTU_2287	0	1	3	1	2	2	0	3	10	1	16	0	1	5	10	10	2	0
OTU_963	12	1	5	0	5	3	0	7	4	1	4	4	0	1	6	6	3	0
OTU_1446	0	0	0	0	0	2	0	1	0	0	0	1	0	0	0	0	2	0
OTU_817	3	2	2	2	6	4	0	4	3	0	4	3	2	0	1	4	4	0
OTU_9670	0	0	1	1	0	0	0	2	0	1	0	0	0	1	0	0	0	0
OTU_2081	0	0	1	0	0	0	0	1	0	0	0	2	0	0	0	0	0	0
OTU_2976	0	0	0	0	0	0	0	2	0	0	0	0	0	0	0	0	0	0
OTU_10827	0	0	1	0	0	0	0	1	1	0	0	0	1	0	0	0	0	0
OTU_2055	5	2	0	0	3	0	0	0	0	0	0	0	0	0	0	0	0	0
OTU_6285	0	0	0	0	0	0	0	1	0	0	0	0	0	0	2	0	0	0
OTU_3305	0	2	1	1	0	4	0	1	2	1	3	1	1	0	1	2	4	0
OTU_2376	2	0	0	0	0	1	0	0	0	0	0	2	0	0	0	0	1	0
OTU_6559	2	2	0	1	1	4	0	0	0	0	1	3	3	0	2	1	4	0
OTU_4865	1	1	0	0	0	2	0	1	0	0	0	2	0	0	1	3	2	0
OTU_53	0	0	1	2	0	1	0	1	0	0	1	0	1	0	0	2	1	0
OTU_3936	2	1	4	3	12	18	0	1	5	1	12	3	2	0	6	11	18	0
OTU_7566	0	0	0	0	0	1	0	1	0	0	0	0	1	2	0	0	1	0
OTU_7922	0	1	0	1	0	3	0	1	0	0	0	1	0	3	2	0	3	0
OTU_9393	0	0	0	0	0	0	0	2	0	0	0	0	0	0	0	0	0	0
OTU_1352	10	1	3	3	2	0	0	3	1	4	11	1	0	0	1	0	0	0
OTU_2813	1	1	1	8	3	0	0	1	1	2	0	1	1	2	0	12	0	0
OTU_406	1	13	40	8	73	44	0	7	19	43	39	14	9	7	19	6	44	0
OTU_3240	0	1	0	0	0	0	0	0	0	0	0	1	0	0	0	0	0	0
OTU_1695	0	1	3	1	1	0	0	0	0	2	1	0	0	1	0	0	0	0
OTU_7720	0	0	0	0	0	0	0	0	0	0	0	0	0	0	0	0	0	0
OTU_1137	0	0	0	0	1	0	0	0	0	0	0	1	0	0	0	2	0	0
OTU_4326	0	0	0	1	1	1	0	1	0	0	0	0	0	0	0	0	1	0
OTU_7518	0	0	0	0	0	0	0	2	0	0	0	0	0	0	0	0	0	0
OTU_689	2	2	8	9	6	4	0	6	8	3	11	4	4	3	2	1	4	0
OTU_8651	0	0	0	0	0	0	0	2	0	0	0	0	0	0	0	0	0	0
OTU_1740	6	0	0	0	0	0	0	0	0	0	0	0	1	0	0	0	0	0
OTU_1974	1	0	2	2	1	1	0	2	1	0	0	2	0	0	0	1	1	0
OTU_5244	0	0	0	0	0	0	0	0	0	0	0	0	0	0	0	0	0	0
OTU_8824	0	0	0	0	0	0	0	1	0	0	0	0	0	1	0	1	0	0
OTU_888	0	0	1	0	0	0	0	1	0	4	3	2	0	0	0	5	0	0
OTU_3812	0	0	0	0	0	0	0	1	0	0	0	0	0	0	0	0	0	0
OTU_7297	1	0	6	0	4	0	0	4	6	8	10	1	3	0	3	3	0	0
OTU_914	2	4	4	1	3	2	0	5	1	2	0	0	3	3	2	1	2	0
OTU_6867	0	0	4	1	2	2	0	2	0	0	2	0	0	0	6	2	2	0
OTU_1195	0	0	0	0	1	0	0	1	2	3	2	1	1	3	1	1	0	0
OTU_2010	0	0	0	0	0	0	0	0	0	0	0	0	0	0	0	0	0	0
OTU_8099	0	0	0	0	1	1	0	1	0	0	0	0	0	0	1	0	1	0
OTU_4154	1	0	0	0	0	0	0	1	0	0	0	0	0	0	0	0	0	0
OTU_574	4	3	7	7	9	5	0	2	1	12	12	8	1	6	2	3	5	0
OTU_1487	0	0	0	0	0	0	0	2	3	2	1	0	0	0	2	1	0	0
OTU_3636	0	1	0	0	0	0	0	1	0	0	0	0	0	0	1	0	0	0
OTU_2302	0	0	1	0	0	0	0	0	0	0	4	0	1	0	0	0	0	0
OTU_8386	1	0	0	0	0	0	0	1	0	0	0	0	0	0	0	0	0	0
OTU_1114	3	7	4	0	3	5	0	1	5	5	13	4	0	3	3	3	5	0
OTU_879	4	0	3	3	6	1	0	0	3	6	2	7	1	2	3	2	1	0
OTU_9551	0	0	0	0	0	0	0	2	0	0	0	0	0	0	0	0	0	0
OTU_2954	0	0	0	0	0	0	0	2	0	0	0	0	0	0	0	0	0	0
OTU_3573	0	0	0	0	0	2	0	1	1	0	3	0	0	0	0	0	2	0
OTU_1614	0	0	1	0	1	0	0	1	1	2	1	2	0	1	2	0	0	0
OTU_4394	0	0	2	2	0	0	0	2	0	0	1	0	0	0	1	2	0	0
OTU_9550	0	0	0	0	0	0	0	1	0	0	0	0	0	0	0	0	0	0
OTU_7841	0	0	0	0	0	0	0	1	0	0	0	0	0	0	0	0	0	0
OTU_1660	0	0	1	0	3	0	0	2	5	0	5	0	1	0	2	1	0	0
OTU_4052	0	0	0	0	0	0	0	1	0	1	0	0	0	0	0	0	0	0
OTU_3483	0	0	0	0	1	1	0	1	2	0	0	0	0	0	1	1	1	0
OTU_6966	0	0	1	0	0	0	0	1	0	0	0	1	0	0	0	1	0	0
OTU_3683	0	0	2	0	0	0	0	1	0	0	0	0	0	1	0	1	0	0
OTU_9794	1	0	1	0	3	0	0	1	0	0	0	0	2	0	3	1	0	0
OTU_2666	0	0	0	0	0	0	0	1	0	1	0	2	0	0	0	0	0	0
OTU_4076	0	0	0	0	0	0	0	0	0	0	2	0	0	0	0	0	0	0
OTU_418	8	2	14	5	20	39	0	1	3	14	15	8	3	3	2	14	39	0
OTU_7990	0	1	0	0	0	0	0	1	0	0	0	0	0	0	0	0	0	0
OTU_1053	3	0	0	0	0	0	0	0	9	0	3	2	0	1	4	3	0	0
OTU_9871	0	0	2	0	0	0	0	1	0	0	0	0	0	0	0	0	0	0
OTU_3243	0	0	0	0	0	0	0	1	0	0	0	0	0	0	0	0	0	0
OTU_563	5	4	2	2	3	8	0	0	3	2	23	3	3	2	12	16	8	0
OTU_5154	0	0	2	0	0	7	0	0	0	0	2	0	0	0	1	0	7	0
OTU_327	21	1	11	3	26	3	0	2	7	6	26	14	2	2	10	5	3	0
OTU_11087	0	1	0	2	0	0	0	1	3	0	0	1	1	0	0	0	0	0
OTU_1512	0	0	0	2	3	2	0	1	1	8	3	0	1	0	1	0	2	0
OTU_3789	3	1	6	1	3	1	0	1	4	3	5	4	0	0	0	5	1	0
OTU_480	5	1	4	0	19	0	0	1	8	11	30	14	2	6	17	6	0	0
OTU_8380	0	0	1	0	2	0	0	2	4	2	6	1	0	0	2	4	0	0
OTU_1454	0	0	4	3	0	0	0	0	1	3	0	2	0	0	1	0	0	0
OTU_8138	0	0	0	0	0	0	0	2	0	0	0	0	0	0	0	0	0	0
OTU_484	0	1	16	3	2	42	0	1	7	4	13	11	2	1	8	6	42	0
OTU_7489	0	1	0	0	0	0	0	2	0	0	0	0	0	0	0	0	0	0
OTU_6881	0	0	0	0	0	0	0	0	0	0	0	0	0	0	1	0	0	0
OTU_5780	0	0	0	0	0	1	0	1	0	0	0	0	0	0	1	0	1	0
OTU_2457	13	0	2	0	1	2	0	1	1	2	2	1	1	0	1	4	2	0
OTU_10580	0	0	0	0	0	1	0	1	0	0	0	0	0	0	0	0	1	0
OTU_1057	0	2	3	2	4	0	0	1	1	0	2	0	6	2	1	8	0	0
OTU_3397	1	0	0	0	0	3	0	2	0	0	0	0	1	0	2	0	3	0
OTU_4078	0	0	0	0	0	0	0	3	0	1	0	0	0	0	0	0	0	0
OTU_345	0	0	0	0	1	1	0	0	0	0	0	0	2	0	0	0	1	0
OTU_1431	1	0	0	0	0	0	0	1	1	2	2	1	1	0	0	0	0	0
OTU_4287	0	0	0	0	0	0	0	1	0	2	1	1	0	2	0	0	0	0
OTU_2756	0	0	0	0	0	1	0	0	0	0	0	0	0	0	0	0	1	0
OTU_1816	3	0	0	0	0	0	0	1	0	0	1	0	0	0	0	0	0	0
OTU_820	0	1	2	0	0	1	0	1	0	4	7	1	5	0	3	2	1	0
OTU_10318	0	0	0	0	0	0	0	2	0	0	0	0	0	2	0	0	0	0
OTU_1353	0	0	1	0	0	1	0	1	0	5	0	0	2	1	0	3	1	0
OTU_6578	0	0	0	0	0	0	0	1	0	0	0	0	0	0	0	0	0	0
OTU_10106	0	4	0	0	0	0	0	0	1	0	0	0	0	0	1	0	0	0
OTU_2904	0	0	0	0	0	1	0	0	0	0	0	0	0	0	1	0	1	0
OTU_1710	3	1	0	0	0	3	0	1	1	2	3	1	0	3	6	0	3	0
OTU_3181	1	0	0	1	0	0	0	3	0	0	0	0	0	0	0	0	0	0
OTU_3833	1	1	6	0	0	9	0	3	1	0	0	2	0	0	3	2	9	0
OTU_5835	9	1	0	3	1	0	0	3	0	6	3	0	1	0	0	3	0	0
OTU_2726	0	0	1	1	0	4	0	0	0	0	0	1	0	0	1	0	4	0
OTU_3215	0	0	2	1	0	0	0	0	0	0	3	1	0	0	0	1	0	0
OTU_1721	3	0	2	0	0	1	0	1	0	1	6	2	0	0	2	1	1	0
OTU_3759	1	1	2	1	0	0	0	1	0	0	1	0	0	0	2	1	0	0
OTU_7700	0	0	0	0	0	0	0	0	0	0	0	0	0	0	0	0	0	0
OTU_4	0	0	1	0	0	1	0	0	0	0	3	0	0	0	1	1	1	0
OTU_986	1	0	3	0	0	0	0	3	1	0	8	2	2	2	1	3	0	0
OTU_5767	0	0	0	0	0	0	0	1	0	0	0	0	0	0	0	0	0	0
OTU_336	1	0	16	8	11	8	0	0	9	13	24	3	1	5	3	8	8	0
OTU_5242	0	0	0	0	1	0	0	1	0	0	0	0	0	0	0	0	0	0
OTU_10024	0	4	0	4	0	0	0	2	2	1	0	1	0	2	3	2	0	0
OTU_6921	0	1	0	0	0	0	0	2	0	0	0	0	1	3	0	0	0	0
OTU_1100	2	5	0	2	1	0	0	0	0	4	1	1	0	0	2	1	0	0
OTU_10006	2	1	0	0	0	0	0	0	0	0	0	0	1	0	1	0	0	0
OTU_1970	0	0	0	0	0	0	0	0	1	0	1	0	0	0	1	0	0	0
OTU_10249	0	0	0	0	0	0	0	1	0	0	0	0	0	0	0	0	0	0
OTU_2514	0	0	0	0	1	0	0	2	0	0	0	0	0	0	0	0	0	0
OTU_2220	0	1	0	0	0	0	0	2	1	0	1	0	0	0	0	0	0	0
OTU_3275	0	0	0	0	0	0	0	1	0	0	0	0	0	0	0	0	0	0
OTU_1702	0	0	0	5	3	1	0	1	0	3	0	6	0	0	0	0	1	0
OTU_7873	0	0	0	0	0	0	0	0	0	1	0	0	0	1	0	0	0	0
OTU_517	1	1	4	0	2	2	0	3	3	4	11	6	0	0	3	1	2	0
OTU_578	2	1	9	1	1	0	0	0	6	23	3	2	0	0	30	4	0	0
OTU_8167	0	0	0	0	0	0	0	1	0	0	0	0	0	0	0	0	0	0
OTU_7833	1	0	2	0	1	4	0	1	0	3	0	0	0	0	2	3	4	0
OTU_916	6	1	7	1	2	1	0	1	2	6	2	4	4	3	2	1	1	0
OTU_7603	0	0	0	0	0	0	0	1	0	0	0	0	0	0	0	0	0	0
OTU_9782	1	0	1	0	1	0	0	2	0	0	2	0	0	0	0	0	0	0
OTU_737	7	1	3	0	1	3	0	2	2	2	4	2	0	4	1	8	3	0
OTU_1067	6	2	1	0	0	1	0	0	1	1	1	3	3	1	0	1	1	0
OTU_1340	0	0	0	0	0	0	0	0	0	0	0	4	4	0	0	2	0	0
OTU_1858	1	0	0	0	0	0	0	0	0	0	0	0	1	0	2	0	0	0
OTU_1192	0	0	4	1	3	3	0	1	3	3	6	10	2	0	2	4	3	0
OTU_1585	0	2	1	0	1	0	0	0	3	1	6	0	0	2	0	0	0	0
OTU_7008	0	0	0	0	0	0	0	1	0	0	0	2	0	0	0	0	0	0
OTU_1003	0	6	2	2	1	8	0	2	1	3	0	5	2	2	5	8	8	0
OTU_5160	1	2	0	2	0	7	0	2	0	1	0	3	1	2	0	0	7	0
OTU_10443	1	0	1	0	2	0	0	2	0	0	0	1	0	0	0	0	0	0
OTU_1722	0	0	1	2	0	1	0	1	0	4	0	1	0	0	0	0	1	0
OTU_8135	0	0	0	0	0	0	0	2	0	0	0	2	0	0	1	0	0	0
OTU_6797	0	0	0	0	1	0	0	2	0	0	0	0	0	0	0	0	0	0
OTU_6925	0	2	0	0	0	0	0	2	0	0	0	0	0	0	0	1	0	0
OTU_1852	0	0	0	0	1	0	0	1	1	2	2	1	2	0	0	1	0	0
OTU_9673	0	0	0	0	0	0	0	2	0	0	0	0	0	0	0	0	0	0
OTU_10314	0	1	1	0	0	0	0	2	0	0	0	0	0	0	0	0	0	0
OTU_71	119	20	67	42	126	99	0	0	31	39	67	56	18	25	32	38	99	0
OTU_10301	0	0	0	0	0	0	0	1	0	0	0	0	0	0	0	0	0	0
OTU_6379	6	1	0	0	0	0	0	1	0	1	1	1	0	0	2	1	0	0
OTU_1157	2	0	3	0	1	0	0	1	1	0	0	2	0	0	1	1	0	0
OTU_1750	0	0	0	0	0	0	0	1	0	0	0	0	0	0	0	0	0	0
OTU_7116	0	0	0	2	0	0	0	1	0	0	0	0	0	0	0	0	0	0
OTU_3318	0	3	4	18	2	15	0	0	1	1	3	20	2	2	5	5	15	0
OTU_2199	0	1	0	0	3	1	0	1	0	0	0	0	0	1	0	1	1	0
OTU_8405	0	0	0	0	0	0	0	2	0	0	0	0	0	0	0	0	0	0
OTU_982	6	0	0	1	1	0	0	1	1	4	1	0	0	0	5	1	0	0
OTU_187	33	1	34	8	20	23	0	1	19	25	29	24	3	4	20	27	23	0
OTU_2312	0	1	0	0	0	0	0	1	0	0	0	1	1	0	0	0	0	0
OTU_3774	1	0	0	1	0	0	0	2	0	0	1	0	0	0	0	0	0	0
OTU_3842	0	1	1	1	0	0	0	0	0	0	0	1	0	0	0	0	0	0
OTU_5826	1	0	1	0	1	0	0	1	1	0	0	0	1	0	2	0	0	0
OTU_2682	6	2	5	5	5	17	0	2	7	3	6	3	3	4	4	9	17	0
OTU_9264	0	0	0	1	0	0	0	1	0	0	0	3	0	0	0	0	0	0
OTU_1738	0	0	0	1	1	0	0	1	0	0	0	0	0	0	0	1	0	0
OTU_7144	0	1	0	0	0	0	0	1	0	1	0	0	0	0	0	0	0	0
OTU_1778	0	0	0	0	0	0	0	1	1	0	0	0	0	0	0	0	0	0
OTU_1647	2	1	2	1	2	1	0	1	4	5	3	3	0	2	0	0	1	0
OTU_11102	0	0	0	0	0	0	0	1	0	0	0	0	0	0	0	0	0	0
OTU_2470	0	0	0	1	0	0	0	1	0	0	1	0	0	0	0	0	0	0
OTU_11132	0	0	0	3	2	0	0	0	1	0	0	1	2	0	1	0	0	0
OTU_1604	0	1	0	1	1	1	0	1	0	0	0	0	0	0	1	0	1	0
OTU_718	0	0	0	0	0	0	0	0	0	0	0	0	0	0	0	1	0	0
OTU_3203	1	0	0	0	0	0	0	0	0	0	0	0	0	0	0	0	0	0
OTU_1437	0	0	0	0	1	0	0	0	0	0	4	0	0	1	0	2	0	0
OTU_837	0	0	0	0	2	3	0	2	1	0	5	5	0	0	1	0	3	0
OTU_2174	0	0	0	0	0	0	0	2	1	0	0	3	0	0	0	0	0	0
OTU_2554	0	0	0	0	0	0	0	2	0	0	0	0	0	1	0	0	0	0
OTU_3872	0	0	0	0	0	0	0	0	0	0	0	0	0	0	0	0	0	0
OTU_1143	0	0	0	0	0	0	0	2	0	1	0	0	0	1	0	0	0	0
OTU_3988	0	0	0	0	0	0	0	1	0	1	0	0	0	0	0	0	0	0
OTU_717	1	7	10	2	11	6	0	1	12	10	13	16	21	2	9	7	6	0
OTU_266	0	1	2	0	3	7	0	0	6	9	20	3	2	3	17	9	7	0
OTU_10500	2	0	0	0	0	0	0	1	0	0	0	0	0	0	0	0	0	0
OTU_1926	0	0	1	0	0	0	0	1	3	1	2	2	1	0	0	0	0	0
OTU_3282	2	1	0	0	0	0	0	2	0	0	0	0	0	0	0	0	0	0
OTU_6595	0	2	0	1	0	0	0	0	0	0	0	1	0	0	0	0	0	0
OTU_1658	1	1	0	1	2	0	0	2	0	2	0	2	0	0	0	0	0	0
OTU_3135	3	6	15	0	14	50	0	4	8	2	19	6	3	5	10	19	50	0
OTU_4374	0	0	0	0	0	0	0	0	0	0	0	2	0	1	0	0	0	0
OTU_1938	0	0	0	0	0	0	0	1	0	2	0	0	0	0	0	0	0	0
OTU_1159	0	0	0	0	0	4	0	0	3	1	1	0	0	3	1	2	4	0
OTU_1984	3	1	0	0	0	0	0	1	2	0	1	1	0	1	1	1	0	0
OTU_2789	0	2	0	0	0	1	0	0	0	0	1	0	0	0	0	0	1	0
OTU_2251	0	0	0	0	0	0	0	1	0	0	0	0	0	0	0	0	0	0
OTU_54	0	2	0	0	6	0	0	1	0	4	0	0	1	0	0	0	0	0
OTU_1931	0	0	0	1	0	0	0	1	0	1	0	0	0	0	0	0	0	0
OTU_10349	0	0	0	0	1	0	0	0	0	0	0	0	1	0	0	0	0	0
OTU_8203	0	0	0	0	0	1	0	1	0	0	0	0	0	0	0	0	1	0
OTU_3121	0	0	0	2	0	0	0	0	0	0	0	0	0	0	0	0	0	0
OTU_9640	3	0	1	1	6	7	0	0	0	0	8	1	1	0	4	9	7	0
OTU_10300	0	0	0	0	0	0	0	1	0	0	0	0	0	0	0	0	0	0
OTU_7111	0	2	0	0	0	0	0	1	0	0	0	0	0	0	0	0	0	0
OTU_5193	0	0	0	0	1	3	0	2	0	0	0	1	0	0	0	0	3	0
OTU_1681	0	0	0	4	2	0	0	0	0	0	0	1	0	0	0	0	0	0
OTU_657	0	0	0	0	0	0	0	1	0	0	0	0	1	0	0	0	0	0
OTU_1917	0	0	0	0	0	0	0	0	0	0	0	0	0	2	0	2	0	0
OTU_10552	0	4	2	1	3	6	0	1	1	0	0	0	2	0	2	2	6	0
OTU_690	1	1	5	0	2	2	0	1	2	2	2	10	5	4	2	1	2	0
OTU_822	1	1	13	1	11	18	0	1	27	8	7	18	0	6	1	7	18	0
OTU_5683	0	0	0	0	0	0	0	0	0	0	0	1	0	0	0	1	0	0
OTU_10968	0	0	0	0	2	0	0	1	0	0	0	0	0	0	0	0	0	0
OTU_2351	0	0	0	0	0	0	0	1	0	0	1	0	0	0	0	0	0	0
OTU_6924	0	0	0	0	0	0	0	1	0	0	0	0	0	0	0	0	0	0
OTU_3108	0	0	1	0	0	1	0	2	0	5	0	0	5	0	0	0	1	0
OTU_247	0	0	0	0	0	0	0	0	0	0	0	0	0	1	0	0	0	0
OTU_703	0	0	1	1	0	0	0	1	4	1	0	2	1	0	1	0	0	0
OTU_5727	0	0	0	0	1	1	0	1	0	0	0	0	0	1	0	1	1	0
OTU_2490	0	1	0	0	0	2	0	1	0	0	0	1	0	0	0	0	2	0
OTU_1004	3	0	2	1	2	0	0	1	1	5	0	5	0	0	1	2	0	0
OTU_1835	0	2	0	0	5	0	0	1	5	1	2	0	1	1	3	4	0	0
OTU_10063	0	0	0	0	0	2	0	1	1	0	0	0	2	0	0	0	2	0
OTU_8213	0	0	0	0	0	2	0	0	0	0	0	0	0	0	0	0	2	0
OTU_3171	3	2	2	0	2	1	0	2	3	4	3	2	0	0	2	1	1	0
OTU_9498	0	0	0	0	0	0	0	1	0	0	0	0	0	0	0	0	0	0
OTU_826	5	0	2	2	5	0	0	2	0	0	0	8	0	2	0	2	0	0
OTU_8499	0	0	1	0	1	0	0	1	0	0	0	0	0	0	0	0	0	0
OTU_7558	0	0	0	0	0	0	0	1	0	0	0	0	0	0	0	0	0	0
OTU_10294	0	0	0	0	0	0	0	2	0	0	0	0	0	0	0	0	0	0
OTU_1255	1	3	0	1	1	0	0	0	2	1	1	0	0	0	0	1	0	0
OTU_5731	2	0	0	1	1	0	0	1	1	0	1	0	1	0	1	3	0	0
OTU_10861	0	0	0	2	0	0	0	1	0	0	0	0	0	0	0	0	0	0
OTU_91	27	0	30	10	33	34	0	2	4	18	14	10	2	1	16	6	34	0
OTU_6795	0	0	0	0	0	0	0	2	0	0	0	0	0	0	0	0	0	0
OTU_5015	0	2	0	0	0	0	0	1	0	0	0	0	0	1	0	0	0	0
OTU_1134	0	1	1	1	6	1	0	1	0	1	0	2	0	1	3	1	1	0
OTU_3581	0	0	0	0	0	0	0	0	0	0	1	0	0	0	0	1	0	0
OTU_4611	0	0	0	0	0	0	0	1	0	0	0	0	0	0	0	1	0	0
OTU_7559	0	1	5	1	0	0	0	0	12	1	3	0	1	2	0	0	0	0
OTU_1160	1	0	0	1	0	1	0	1	3	2	0	1	0	0	5	2	1	0
OTU_9415	1	0	0	1	0	0	0	1	0	0	1	0	1	2	0	0	0	0
OTU_3258	0	0	0	0	0	0	0	1	0	0	0	0	0	0	0	0	0	0
OTU_3471	0	0	0	0	0	0	0	1	0	0	0	0	0	0	0	0	0	0
OTU_1701	0	1	0	2	0	1	0	0	1	0	1	0	0	0	0	0	1	0
OTU_7354	0	0	3	1	0	1	0	1	0	0	1	0	0	0	0	1	1	0
OTU_4591	0	0	0	0	0	0	0	0	0	0	0	0	0	0	0	0	0	0
OTU_10547	0	0	0	0	0	2	0	1	0	0	2	0	0	0	1	2	2	0
OTU_2880	0	0	0	0	0	0	0	1	2	0	0	0	1	0	0	0	0	0
OTU_10989	0	0	0	0	1	1	0	1	0	2	0	0	1	0	0	0	1	0
OTU_6497	0	0	0	0	0	2	0	1	0	0	0	1	1	1	0	1	2	0
OTU_3039	0	0	0	0	1	0	0	0	1	0	0	0	0	1	2	0	0	0
OTU_9686	0	0	0	0	0	0	0	1	0	0	0	0	0	0	0	0	0	0
OTU_2390	0	0	1	0	0	0	0	0	0	0	0	0	0	0	0	0	0	0
OTU_6456	0	0	0	0	0	0	0	1	0	0	0	0	0	0	0	0	0	0
OTU_10296	0	0	0	0	0	0	0	2	0	0	0	0	0	0	0	0	0	0
OTU_2420	0	0	0	0	0	0	0	3	2	0	0	0	0	0	0	0	0	0
OTU_3548	0	0	0	0	0	0	0	1	0	0	0	0	0	0	0	0	0	0
OTU_3914	0	0	0	0	0	0	0	1	0	0	0	0	0	0	0	0	0	0
OTU_2281	0	0	0	0	0	0	0	1	1	1	0	1	1	0	1	0	0	0
OTU_10955	0	0	0	0	0	0	0	1	0	1	2	0	0	0	0	0	0	0
OTU_2730	0	0	1	0	0	0	0	1	0	0	0	0	0	0	0	0	0	0
OTU_1220	0	1	0	1	0	0	0	1	1	0	4	1	1	0	1	1	0	0
OTU_5611	0	0	0	0	0	0	0	1	0	0	0	0	2	1	0	0	0	0
OTU_2435	0	0	0	0	0	1	0	1	3	0	0	0	0	0	2	0	1	0
OTU_1029	1	2	5	0	1	2	0	1	0	2	3	0	0	0	0	1	2	0
OTU_1301	0	0	2	0	0	2	0	0	0	0	0	0	0	0	1	0	2	0
OTU_9939	0	0	0	0	0	0	0	2	0	0	0	0	0	0	0	0	0	0
OTU_2006	0	0	0	0	1	0	0	0	0	0	0	0	0	1	1	0	0	0
OTU_190	0	1	0	0	0	0	0	1	0	1	0	1	0	0	0	0	0	0
OTU_6547	3	0	0	0	0	0	0	1	3	2	0	0	0	2	0	1	0	0
OTU_6306	0	1	1	1	1	4	0	1	0	1	0	0	0	2	0	0	4	0
OTU_7175	0	2	0	2	0	0	0	0	0	0	0	0	0	0	0	0	0	0
OTU_4734	0	0	0	0	1	0	0	1	0	0	0	0	0	0	0	0	0	0
OTU_8989	0	0	0	1	0	0	0	1	0	0	0	0	0	0	0	0	0	0
OTU_8304	0	0	0	0	0	0	0	1	0	0	3	0	0	0	0	1	0	0
OTU_2578	1	0	2	0	0	0	0	3	0	0	0	0	0	0	0	0	0	0
OTU_10156	0	0	2	0	0	2	0	1	1	0	0	0	0	1	1	1	2	0
OTU_1590	3	4	0	0	1	0	0	0	1	4	0	0	2	1	15	0	0	0
OTU_7543	0	0	0	0	0	0	0	1	1	0	0	0	1	0	0	0	0	0
OTU_8744	0	1	0	0	0	2	0	0	0	1	0	2	0	0	0	0	2	0
OTU_2788	0	0	0	0	0	0	0	2	0	0	0	0	0	0	0	0	0	0
OTU_2543	0	0	1	1	1	0	0	0	1	0	3	3	1	1	0	0	0	0
OTU_7854	0	2	0	0	0	0	0	1	0	0	0	0	0	0	0	0	0	0
OTU_2516	0	0	0	1	0	0	0	1	0	0	0	1	2	2	0	0	0	0
OTU_1016	7	2	1	0	0	0	0	1	0	3	1	0	0	0	0	1	0	0
OTU_11085	0	0	0	0	0	0	0	0	1	0	0	2	0	0	0	0	0	0
OTU_2037	0	0	0	0	0	0	0	1	0	0	0	0	0	0	3	0	0	0
OTU_8790	1	1	0	1	0	3	0	0	1	0	1	0	4	1	0	2	3	0
OTU_991	0	0	0	3	0	4	0	1	0	0	0	2	2	0	0	0	4	0
OTU_3267	0	0	0	0	0	0	0	0	2	0	0	0	0	0	1	0	0	0
OTU_3381	0	0	0	2	0	0	0	0	0	0	0	0	0	1	3	0	0	0
OTU_9266	0	0	0	0	0	0	0	1	0	0	0	0	0	0	0	0	0	0
OTU_6806	0	0	0	0	0	2	0	2	0	0	0	0	0	0	0	0	2	0
OTU_8294	0	0	1	0	0	0	0	1	0	0	0	0	0	0	0	0	0	0
OTU_2155	0	0	0	0	0	0	0	0	0	0	0	0	0	0	1	0	0	0
OTU_6805	1	0	0	0	0	0	0	0	0	0	0	0	0	0	0	0	0	0
OTU_511	5	1	4	2	6	0	0	2	3	7	8	10	2	1	8	15	0	0
OTU_2333	0	0	0	0	0	0	0	1	0	0	0	1	0	0	3	0	0	0
OTU_1240	0	1	0	0	0	1	0	1	0	0	0	0	0	0	0	1	1	0
OTU_8669	2	3	1	0	1	3	0	1	2	1	4	2	1	0	0	0	3	0
OTU_1259	2	0	3	0	0	0	0	0	0	0	3	0	0	0	0	0	0	0
OTU_8694	0	0	2	0	1	0	0	1	1	0	0	0	0	0	0	0	0	0
OTU_2322	1	0	1	1	0	0	0	0	0	1	0	0	0	0	1	0	0	0
OTU_11130	0	0	0	1	0	1	0	0	0	0	1	0	4	0	0	1	1	0
OTU_927	0	0	0	0	0	0	0	1	0	0	0	0	0	0	0	0	0	0
OTU_1516	0	1	0	0	0	0	0	0	0	0	1	1	1	1	2	0	0	0
OTU_2442	1	0	0	0	0	1	0	1	1	1	0	1	0	0	0	1	1	0
OTU_10222	0	0	0	0	0	0	0	1	0	0	0	0	0	0	0	0	0	0
OTU_11188	0	0	0	0	0	0	0	2	0	1	0	0	0	0	0	1	0	0
OTU_4496	0	2	1	0	0	0	0	0	0	0	0	0	0	0	0	0	0	0
OTU_10868	0	0	0	1	1	0	0	1	0	0	0	0	0	0	0	0	0	0
OTU_7933	2	2	0	0	1	2	0	1	0	0	0	1	1	0	0	1	2	0
OTU_7305	0	0	0	0	0	0	0	1	0	0	0	0	0	0	0	0	0	0
OTU_1971	0	0	0	0	0	0	0	1	1	1	0	1	2	0	0	1	0	0
OTU_9217	5	0	1	0	0	9	0	1	0	0	0	0	2	0	1	5	9	0
OTU_8866	0	0	0	0	1	0	0	1	0	1	0	0	2	0	1	0	0	0
OTU_1069	0	0	5	2	5	2	0	1	7	2	0	3	0	0	0	1	2	0
OTU_1416	0	0	0	0	0	0	0	0	13	0	0	0	0	0	0	0	0	0
OTU_277	3	2	9	5	7	11	0	1	17	38	34	18	23	21	22	13	11	0
OTU_2455	1	0	9	0	5	28	0	1	4	0	9	2	1	1	3	8	28	0
OTU_9989	0	0	0	0	0	0	0	0	0	0	0	0	0	0	0	0	0	0
OTU_8881	0	0	0	0	0	0	0	1	0	0	0	0	0	0	0	0	0	0
OTU_9595	0	0	0	1	0	0	0	0	0	0	0	0	0	0	0	0	0	0
OTU_9726	0	0	0	0	0	0	0	0	1	0	0	0	0	0	0	0	0	0
OTU_11025	0	2	0	0	0	0	0	2	0	0	0	0	0	0	0	0	0	0
OTU_3149	5	0	8	3	2	3	0	1	16	2	3	2	0	1	2	1	3	0
OTU_6802	0	0	0	0	0	0	0	0	0	0	0	0	0	1	0	0	0	0
OTU_10184	0	3	0	1	1	3	0	1	0	0	0	0	1	2	1	1	3	0
OTU_7567	0	0	0	0	0	0	0	2	0	0	0	0	0	0	0	0	0	0
OTU_11029	0	0	0	0	0	0	0	2	0	0	0	0	0	0	0	0	0	0
OTU_5640	1	0	1	1	0	1	0	1	0	1	2	0	1	1	0	0	1	0
OTU_1504	0	0	3	0	0	0	0	0	3	0	0	2	0	1	1	0	0	0
OTU_8510	1	0	0	0	0	0	0	1	0	0	0	0	1	1	0	0	0	0
OTU_6626	0	0	0	0	0	0	0	1	0	0	0	0	1	0	0	0	0	0
OTU_1671	0	0	1	0	1	0	0	0	3	2	1	1	0	1	0	0	0	0
OTU_3665	1	0	0	0	1	1	0	1	0	0	0	0	0	1	0	0	1	0
OTU_9507	0	0	2	1	1	1	0	0	0	0	0	0	0	1	0	0	1	0
OTU_3015	0	0	1	0	0	0	0	1	0	0	1	0	1	0	1	0	0	0
OTU_7784	0	0	0	1	0	0	0	0	0	0	0	0	1	0	1	0	0	0
OTU_3062	0	0	0	0	0	0	0	1	0	0	0	0	0	0	0	0	0	0
OTU_9618	2	0	1	0	2	2	0	1	1	1	0	0	1	0	0	1	2	0
OTU_9160	0	0	1	0	0	1	0	1	0	0	5	0	0	0	0	0	1	0
OTU_761	0	1	0	0	1	0	0	2	0	0	0	0	0	0	2	0	0	0
OTU_9887	0	0	1	0	0	0	0	0	0	0	1	0	0	0	0	0	0	0
OTU_8870	0	0	0	0	0	0	0	1	0	0	0	0	0	0	0	0	0	0
OTU_1854	0	0	0	0	0	0	0	0	0	0	0	0	0	0	0	0	0	0
OTU_4055	1	0	4	0	2	2	0	1	4	3	1	2	0	2	0	0	2	0
OTU_4701	2	6	2	2	0	0	0	0	6	0	1	0	3	7	0	0	0	0
OTU_8271	0	0	0	0	0	0	0	2	0	0	1	0	0	0	1	0	0	0
OTU_3488	0	1	0	1	0	0	0	0	0	0	0	0	3	0	0	0	0	0
OTU_7299	0	0	0	0	0	0	0	0	0	0	0	1	0	0	0	0	0	0
OTU_1786	0	0	1	0	1	0	0	0	0	3	7	1	0	0	1	0	0	0
OTU_4105	0	0	1	2	0	0	0	1	0	2	0	1	0	0	1	0	0	0
OTU_10513	0	1	0	0	0	0	0	0	0	0	0	1	0	1	1	0	0	0
OTU_9724	0	0	0	0	0	1	0	2	2	0	0	0	0	0	1	0	1	0
OTU_6701	2	0	2	0	1	4	0	1	1	1	2	0	0	0	2	2	4	0
OTU_1113	0	0	7	1	2	1	0	1	7	0	0	4	0	5	2	0	1	0
OTU_6803	0	0	1	0	0	1	0	2	2	0	0	0	0	0	0	1	1	0
OTU_1570	0	0	1	0	0	0	0	0	2	2	0	0	0	0	1	0	0	0
OTU_163	1	2	47	2	3	37	0	0	107	11	87	13	31	29	69	71	37	0
OTU_1125	0	0	4	1	2	4	0	0	4	1	11	5	1	0	4	1	4	0
OTU_1758	3	0	0	0	1	0	0	0	7	1	3	0	0	0	0	1	0	0
OTU_1369	0	0	2	1	0	0	0	0	1	2	2	1	1	0	4	4	0	0
OTU_964	1	3	2	2	0	3	0	0	5	1	1	0	4	1	3	9	3	0
OTU_2075	0	0	0	0	0	0	0	0	2	1	0	0	0	0	0	0	0	0
OTU_7755	0	0	0	0	0	0	0	0	0	0	0	0	0	0	0	1	0	0
OTU_642	1	1	4	1	4	15	0	0	5	3	9	4	5	2	10	10	15	0
OTU_207	1	0	19	1	5	1	0	0	9	30	129	14	0	10	20	11	1	0
OTU_1735	0	1	0	0	1	0	0	0	5	4	2	0	0	0	1	0	0	0
OTU_704	1	0	0	0	0	0	0	0	28	2	25	6	2	2	17	10	0	0
OTU_1422	0	0	0	0	2	0	0	0	9	1	5	0	0	0	1	0	0	0
OTU_101	0	0	0	0	0	6	0	0	59	0	186	1	25	33	60	11	6	0
OTU_2521	2	0	4	2	10	20	0	0	3	2	6	1	3	3	4	7	20	0
OTU_267	0	3	2	0	0	1	0	0	4	0	13	2	1	0	13	5	1	0
OTU_3302	0	0	0	1	0	0	0	0	1	0	3	1	0	0	3	0	0	0
OTU_760	2	3	7	1	3	0	0	0	8	5	13	3	2	2	5	4	0	0
OTU_7820	0	1	0	0	0	0	0	0	1	0	0	0	0	0	0	0	0	0
OTU_1474	0	0	0	1	0	3	0	0	7	0	4	1	1	1	1	3	3	0
OTU_3762	0	1	0	0	0	0	0	0	0	0	0	0	2	0	0	0	0	0
OTU_588	3	0	16	0	3	8	0	0	3	0	16	10	5	2	7	4	8	0
OTU_9959	0	0	3	1	0	2	0	0	2	0	0	4	1	0	2	0	2	0
OTU_985	1	0	0	0	0	2	0	0	12	4	16	4	0	1	7	5	2	0
OTU_7978	0	0	0	0	0	0	0	0	1	0	0	0	0	0	0	0	0	0
OTU_506	1	1	1	0	2	6	0	0	7	4	17	4	0	0	7	14	6	0
OTU_1912	0	0	0	0	0	0	0	0	0	0	0	0	0	0	0	0	0	0
OTU_2622	1	6	9	4	7	30	0	0	10	2	13	3	5	2	6	18	30	0
OTU_4680	0	1	1	0	1	3	0	0	0	0	1	1	0	0	0	2	3	0
OTU_9729	0	0	0	0	0	0	0	0	1	0	0	0	0	0	0	0	0	0
OTU_1068	0	2	0	0	4	0	0	0	6	3	3	4	1	2	2	6	0	0
OTU_7563	1	0	0	0	0	1	0	0	2	0	0	0	1	0	2	0	1	0
OTU_1058	2	0	1	0	1	4	0	0	7	6	10	3	1	3	1	2	4	0
OTU_3576	0	0	1	0	0	2	0	0	1	0	0	0	0	0	0	0	2	0
OTU_2528	1	0	0	0	0	0	0	0	1	0	1	0	0	0	0	0	0	0
OTU_10071	0	0	0	0	0	0	0	0	1	0	0	0	1	0	0	0	0	0
OTU_790	0	0	0	0	0	0	0	0	27	18	7	3	0	0	0	3	0	0
OTU_10808	0	0	0	0	2	0	0	0	1	0	0	0	0	0	0	0	0	0
OTU_9756	0	1	0	0	1	1	0	0	1	0	0	0	0	0	0	0	1	0
OTU_2168	0	0	0	0	0	0	0	0	2	0	1	0	0	3	0	0	0	0
OTU_1007	0	1	3	3	2	0	0	0	2	2	3	3	0	0	2	2	0	0
[truncated: 8,499 more rows]
